# Supplementary material for: Genome-wide identification and characterization of Glutathione S-Transferases (GSTs) and their expression profile under abiotic stresses in tobacco (Nicotiana tabacum L.)
Source: BMC Genomics. 2023 Jun 21;24:341. doi: 10.1186/s12864-023-09450-x (PMC10283275; doi:10.1186/s12864-023-09450-x)
Supplement: Supplementary file 1 — Additional file 1: Table S1. List of the 59 NtGST genes identified in this study. [file 12864_2023_9450_MOESM1_ESM.xlsx]

## Sheet: Sheet1
Table S1 List of the 59 NtGSTs genes identified in this study
Gene	Gene ID	chromosome	Start	end	No. of exon	No. of intron	a.a. length	Pi	Mw(KDa)	Subcellular localization
Nitab4.5_0001799g0090	NtDHAR1	Nt04	102765812	102774201	8	7	305	5.73	47542.7	cytoplasm
Nitab4.5_0001799g0120	NtDHAR2	Nt04	87902987	87915306	8	7	231	7.11	49852.5	mitochondrion
Nitab4.5_0000914g0290	NtDHAR3	Nt13	133611144	133622843	5	4	222	7.19	20890.2	nucleus
Nitab4.5_0003412g0070	NtGSTF1	Nt03	58445681	58446533	3	2	276	5.47	23691.4	cytoplasm
Nitab4.5_0000498g0140	NtGSTF2	Nt15	44914490	44915275	3	2	211	7.71	25134.7	cytoplasm
Nitab4.5_0000483g0230	NtGSTF3	Nt17	18654120	18658252	3	2	220	5.67	26339.7	cytoplasm
Nitab4.5_0002470g0030	NtGSTF4	Nt17	80529414	80531225	2	1	438	6.38	20812.2	cytoplasm
Nitab4.5_0002353g0040	NtGSTF5	Nt20	35144139	35144627	3	2	294	8.4	25257.8	cytoplasm
Nitab4.5_0000848g0010	NtGSTL1	Nt02	65970613	65971507	10	9	512	5.36	25240.9	cytoplasm
Nitab4.5_0000691g0210	NtGSTL2	Nt23	18615858	18617542	9	8	221	9.44	31966	chloroplast thylakoid membrane
Nitab4.5_0000202g0470	NtGSTL3	Nt24	22228088	22233217	9	8	213	4.83	27485.2	cytoplasm
Nitab4.5_0001831g0050	NtGSTT1	Nt13	133610830	133611090	7	6	243	8.44	27749.5	chloroplast
Nitab4.5_0002776g0080	NtGSTT2	Nt20	60403425	60406198	7	6	239	6.13	25762.5	chloroplast
Nitab4.5_0000923g0100	NtGSTU1	Nt01	19950319	19951560	7	6	459	5.28	59313.6	cytoplasm
Nitab4.5_0000008g0150	NtGSTU10	Nt02	19383031	19384158	2	1	219	5.15	24935.8	cytoplasm
Nitab4.5_0000008g0170	NtGSTU11	Nt02	19355605	19356587	2	1	230	6.15	25177.2	cytoplasm
Nitab4.5_0000008g0180	NtGSTU12	Nt02	52748102	52748948	2	1	222	5.06	24995.8	cytoplasm
Nitab4.5_0000008g0190	NtGSTU13	Nt02	52705820	52709398	2	1	223	5.16	25186.1	cytoplasm
Nitab4.5_0000008g0200	NtGSTU14	Nt02	98444985	98446463	2	1	225	5.92	26037.6	nucleus
Nitab4.5_0000356g0010	NtGSTU15	Nt02	14883001	14886225	2	1	441	5.75	25225.1	cytoplasm
Nitab4.5_0000842g0090	NtGSTU16	Nt04	102215555	102216669	5	4	233	7.62	42105.9	cytoplasm
Nitab4.5_0002823g0010	NtGSTU17	Nt05	166768732	166770269	2	1	222	5.22	25203	cytoplasm
Nitab4.5_0000451g0140	NtGSTU18	Nt07	30744989	30748642	3	2	221	8.61	25064.4	chloroplast
Nitab4.5_0001788g0010	NtGSTU19	Nt07	101219933	101221237	2	1	126	5.77	25712.8	cytoplasm
Nitab4.5_0000923g0130	NtGSTU2	Nt01	19814686	19816051	1	0	191	6.55	9862.49	chloroplast
Nitab4.5_0000505g0100	NtGSTU20	Nt08	53764529	53766188	2	1	231	4.94	25965	cytoplasm
Nitab4.5_0000505g0110	NtGSTU21	Nt08	45691852	45698378	2	1	200	6.18	21603.1	cytoplasm
Nitab4.5_0002352g0020	NtGSTU22	Nt08	17115249	17116879	2	1	269	5.49	14612.1	chloroplast
Nitab4.5_0002052g0020	NtGSTU23	Nt09	17066251	17067948	2	1	186	5.52	25575.8	cytoplasm
Nitab4.5_0001864g0050	NtGSTU24	Nt10	114350411	114354676	2	1	208	5.75	25392.4	cytoplasm
Nitab4.5_0001864g0060	NtGSTU25	Nt10	21153800	21163580	2	1	230	5.53	25571.8	cytoplasm
Nitab4.5_0001864g0080	NtGSTU26	Nt10	9267245	9271997	2	1	222	5.28	25003	cytoplasm
Nitab4.5_0001864g0090	NtGSTU27	Nt10	154129945	154131371	2	1	222	5.91	26328.6	cytoplasm
Nitab4.5_0000091g0400	NtGSTU28	Nt14	127724901	127731081	2	1	214	5.7	25491.5	cytoplasm
Nitab4.5_0002738g0070	NtGSTU29	Nt15	134824402	134827921	2	1	186	6.84	25465.7	cytoplasm
Nitab4.5_0002209g0170	NtGSTU3	Nt01	19817106	19818589	7	6	418	5.52	53518.9	cytoplasm
Nitab4.5_0000892g0010	NtGSTU30	Nt19	80664521	80666082	2	1	217	5.34	25316.4	cytoplasm
Nitab4.5_0006988g0040	NtGSTU31	Nt19	100074892	100076162	2	1	254	6.63	21364.8	cytoplasm
Nitab4.5_0000641g0050	NtGSTU32	Nt20	67742393	67746679	3	2	220	6.48	38900.3	cytoplasm
Nitab4.5_0001998g0010	NtGSTU33	Nt20	131685340	131696577	2	1	235	5.41	25442.5	cytoplasm
Nitab4.5_0000639g0200	NtGSTU34	Nt21	11480420	11482687	2	1	227	6.13	25244.3	cytoplasm
Nitab4.5_0000639g0240	NtGSTU35	Nt21	6236472	6237637	2	1	215	4.91	26851.7	cytoplasm
Nitab4.5_0000385g0220	NtGSTU36	Nt22	81130099	81132945	2	1	221	6.26	25908.9	cytoplasm
Nitab4.5_0000026g0020	NtGSTU37	Nt24	89142221	89143703	2	1	224	6.11	25414.5	cytoplasm
Nitab4.5_0000026g0030	NtGSTU38	Nt24	66044468	66045592	4	3	227	5.6	50360.5	cytoplasm
Nitab4.5_0000652g0040	NtGSTU39	Nt24	7331730	7338027	2	1	221	5.27	6909.98	nucleus
Nitab4.5_0000008g0030	NtGSTU4	Nt02	19795522	19796870	2	1	224	5.3	24336.9	cytoplasm
Nitab4.5_0000652g0050	NtGSTU40	Nt24	119834362	119836084	2	1	225	5.7	25337.2	cytoplasm
Nitab4.5_0000008g0060	NtGSTU5	Nt02	19537947	19543407	2	1	439	6.76	26003.2	cytoplasm
Nitab4.5_0000008g0070	NtGSTU6	Nt02	19548389	19550089	2	1	337	5.87	24617.4	cytoplasm
Nitab4.5_0000008g0080	NtGSTU7	Nt02	19472156	19473695	2	1	364	5.77	25616.5	cytoplasm
Nitab4.5_0000008g0130	NtGSTU8	Nt02	19506811	19508079	4	3	226	5.56	50353.9	cytoplasm
Nitab4.5_0000008g0140	NtGSTU9	Nt02	19412323	19413640	2	1	221	5.62	23261.9	cytoplasm
Nitab4.5_0004176g0020	NtGSTZ1	Nt07	101221989	101223336	10	9	87	5.55	26574.5	nucleus
Nitab4.5_0005372g0090	NtGSTZ2	Nt07	53891944	53893526	10	9	61	8.51	34617.8	chloroplast
Nitab4.5_0000457g0340	NtGSTZ3	Nt19	80491889	80494063	8	7	220	8.43	29082.2	chloroplast thylakoid membrane
Nitab4.5_0001085g0020	NtGSTZ4	Nt19	80666720	80668737	13	12	191	6.96	28895.2	organelle membrane
Nitab4.5_0000317g0210	NtTCHQD1	Nt12	17618758	17622009	2	1	224	8.92	31647.5	nucleus
Nitab4.5_0003978g0050	NtTCHQD2	Nt16	134878428	134881711	3	2	258	8.25	34468.8	nucleus
