# Supplementary material for: Genome-wide identification and characterization of Glutathione S-Transferases (GSTs) and their expression profile under abiotic stresses in tobacco (Nicotiana tabacum L.)
Source: BMC Genomics. 2023 Jun 21;24:341. doi: 10.1186/s12864-023-09450-x (PMC10283275; doi:10.1186/s12864-023-09450-x)
Supplement: Supplementary file 2 — Additional file 2: Table S2. List of the tandem repeat gene pairs of NtGSTs in tobacco. [file 12864_2023_9450_MOESM2_ESM.xlsx]

## Sheet: GenePair.NtGST.tab
Table S2 List of the tandem repeat gene pairs of NtGSTs in tobacco
Chr	Gene Name	Gene ID		Chr	Gene Name	Gene ID	The type of duplication
Nt01	NtGSTU3	Nitab4.5_0002209g0170	~~~~~	Nt01	NtGSTU1	Nitab4.5_0000923g0100	tandem duplication
Nt01	NtGSTU3	Nitab4.5_0002209g0170	~~~~~	Nt10	NtGSTU24	Nitab4.5_0001864g0050	segment duplications
Nt02	NtGSTU14	Nitab4.5_0000008g0200	~~~~~	Nt05	NtGSTU17	Nitab4.5_0002823g0010	segment duplications
Nt02	NtGSTU14	Nitab4.5_0000008g0200	~~~~~	Nt24	NtGSTU40	Nitab4.5_0000652g0050	segment duplications
Nt02	NtGSTU4	Nitab4.5_0000008g0030	~~~~~	Nt24	NtGSTU4	Nitab4.5_0000652g0040	segment duplications
Nt02	NtGSTL1	Nitab4.5_0000848g0010	~~~~~	Nt24	NtGSTL3	Nitab4.5_0000202g0470	segment duplications
Nt03	NtGSTF1	Nitab4.5_0003412g0070	~~~~~	Nt17	NtGSTF3	Nitab4.5_0000483g0230	segment duplications
Nt05	NtGSTU17	Nitab4.5_0002823g0010	~~~~~	Nt24	NtGSTU40	Nitab4.5_0000652g0050	segment duplications
Nt07	NtGSTZ2	Nitab4.5_0005372g0090	~~~~~	Nt19	NtGSTZ3	Nitab4.5_0000457g0340	segment duplications
Nt08	NtGSTU20	Nitab4.5_0000505g0100	~~~~~	Nt21	NtGSTU35	Nitab4.5_0000639g0240	segment duplications
Nt12	NtTCHQD1	Nitab4.5_0000317g0210	~~~~~	Nt16	NtTCHQD2	Nitab4.5_0003978g0050	segment duplications
Nt15	NtGSTF2	Nitab4.5_0000498g0140	~~~~~	Nt20	NtGSTF5	Nitab4.5_0002353g0040	segment duplications
Nt15	NtGSTU29	Nitab4.5_0002738g0070	~~~~~	Nt20	NtGSTU33	Nitab4.5_0001998g0010	segment duplications
