# Supplementary material for: Genome-wide identification and characterization of Glutathione S-Transferases (GSTs) and their expression profile under abiotic stresses in tobacco (Nicotiana tabacum L.)
Source: BMC Genomics. 2023 Jun 21;24:341. doi: 10.1186/s12864-023-09450-x (PMC10283275; doi:10.1186/s12864-023-09450-x)
Supplement: Supplementary file 3 — Additional file 3. The lists of Nicotiana tabacum and other species GST synteny gene pairs. [file 12864_2023_9450_MOESM3_ESM.xlsx]

## Sheet: Tobacco vs  Arabidopsis thalian
The lists of Nicotiana tabacum and Arabidopsis thalian GST synteny gene pairs
Arabidopsis thaliana			Nicotiana tabacum
Chr	gene ID		Chr	Gene Name	gene ID
AtChr3	AtAT3G09270.1.TAIR10	==	Nt02	NtGSTU7	Nitab4.5_0000008g0080
AtChr3	AtAT3G55040.1.TAIR10	==	Nt02	NtGSTL1	Nitab4.5_0000848g0010
AtChr3	AtAT3G62760.1.TAIR10	==	Nt17	NtGSTF4	Nitab4.5_0002470g0030
AtChr3	AtAT3G09270.1.TAIR10	==	Nt24	NtGSTU40	Nitab4.5_0000652g0050
AtChr2	AtAT2G47730.1.TAIR10	==	Nt17	NtGSTU4	Nitab4.5_0002470g0030
AtChr2	AtAT2G02380.1.TAIR10	==	Nt19	NtGSTZ4	Nitab4.5_0001085g0020
AtChr5	AtAT5G02780.1.TAIR10	==	Nt02	NtGSTL1	Nitab4.5_0000848g0010
AtChr5	AtAT5G02780.1.TAIR10	==	Nt24	NtGSTL3	Nitab4.5_0000202g0470
AtChr1	AtAT1G69920.1.TAIR10	==	Nt09	NtGSTU23	Nitab4.5_0002052g0020
AtChr1	AtAT1G27130.1.TAIR10	==	Nt09	NtGSTU23	Nitab4.5_0002052g0020
AtChr1	AtAT1G17170.1.TAIR10	==	Nt10	NtGSTU25	Nitab4.5_0001864g0060
AtChr1	AtAT1G78320.1.TAIR10	==	Nt10	NtGSTU25	Nitab4.5_0001864g0060
AtChr1	AtAT1G77290.1.TAIR10	==	Nt16	NtTCHQD2	Nitab4.5_0003978g0050
AtChr1	AtAT1G02920.1.TAIR10	==	Nt17	NtGSTF4	Nitab4.5_0002470g0030
AtChr1	AtAT1G74590.1.TAIR10	==	Nt24	NtGSTU38	Nitab4.5_0000026g0030

## Sheet: Tobacco vs Oryza sativa
The lists of Nicotiana tabacum and Oryza sativa GST synteny gene pairs
Oryza sativa			Nicotiana tabacum
Chr	gene ID		Chr	Gene Name	gene ID
Chr2	LOC_Os02g35590.1.MSUv7.0	==	Nt19	NtGSTZ4	Nitab4.5_0001085g0020
Chr3	LOC_Os03g17460.1.MSUv7.0	==	Nt02	NtGSTL1	Nitab4.5_0000848g0010
Chr3	LOC_Os03g17460.1.MSUv7.0	==	Nt24	NtGSTL3	Nitab4.5_0000202g0470
Chr9	LOC_Os09g37240.1.MSUv7.0	==	Nt15	NtGSTF2	Nitab4.5_0000498g0140

## Sheet: Tobacco vs Triticum aestivum
The lists of Nicotiana tabacum and Triticum aestivum GST synteny gene pairs
Triticum aestivum			Nicotiana tabacum
Chr	gene ID		Chr	Gene Name	gene ID
Ta1A	Tatranscript:TraesCS1A02G045700	==	Nt13	NtDHAR3	Nitab4.5_0000008g0080
Ta4D	Tatranscript:TraesCS4D02G200700	==	Nt24	NtGSTL3	Nitab4.5_0000848g0010
Ta4B	Tatranscript:TraesCS4B02G199700	==	Nt24	NtGSTL3	Nitab4.5_0002470g0030
Ta4A	Tatranscript:TraesCS4A02G103700	==	Nt24	NtGSTL3	Nitab4.5_0000652g0050

## Sheet: Tobacco vs Capsicum annuum
The lists of Nicotiana tabacum and Capsicum annuum GST synteny gene pairs
Capsicum annuum			Nicotiana tabacum
Chr	gene ID		Chr	Gene Name	gene ID
Ca-7	Ca-transcript:PHT76946	==	Nt10	NtGSTU25	Nitab4.5_0001864g0060
Ca-7	Ca-transcript:PHT76953	==	Nt10	NtGSTU27	Nitab4.5_0001864g0090
Ca-7	Ca-transcript:PHT76945	==	Nt21	NtGSTU34	Nitab4.5_0000639g0200
Ca-7	Ca-transcript:PHT76947	==	Nt21	NtGSTU35	Nitab4.5_0000639g0240
Ca-9	Ca-transcript:PHT72921	==	Nt21	NtGSTU34	Nitab4.5_0000639g0200
Ca-9	Ca-transcript:PHT72929	==	Nt21	NtGSTU35	Nitab4.5_0000639g0240
Ca-1	Ca-transcript:PHT92436	==	Nt20	NtGSTT2	Nitab4.5_0002776g0080
Ca-12	Ca-transcript:PHT66587	==	Nt20	NtGSTF5	Nitab4.5_0002353g0040
Ca-12	Ca-transcript:PHT66736	==	Nt20	NtGSTU33	Nitab4.5_0001998g0010
Ca-3	Ca-transcript:PHT85488	==	Nt20	NtGSTU33	Nitab4.5_0001998g0010
Ca-10	Ca-transcript:PHT69657	==	Nt01	NtGSTU3	Nitab4.5_0002209g0170
Ca-10	Ca-transcript:PHT69655	==	Nt01	NtGSTU2	Nitab4.5_0000923g0130
Ca-10	Ca-transcript:PHT69657	==	Nt01	NtGSTU1	Nitab4.5_0000923g0100
Ca-6	Ca-transcript:PHT78803	==	Nt12	NtTCHQD1	Nitab4.5_0000317g0210
Ca-5	Ca-transcript:PHT80963	==	Nt23	NtGSTL2	Nitab4.5_0000691g0210
Ca-1	Ca-transcript:PHT93583	==	Nt07	NtGSTZ2	Nitab4.5_0005372g0090
Ca-3	Ca-transcript:PHT85488	==	Nt07	NtGSTU18	Nitab4.5_0000451g0140
Ca-2	Ca-transcript:PHT90848	==	Nt17	NtGSTF3	Nitab4.5_0000483g0230
Ca-11	Ca-transcript:PHT67929	==	Nt09	NtGSTU23	Nitab4.5_0002052g0020
Ca-7	Ca-transcript:PHT76946	==	Nt08	NtGSTU21	Nitab4.5_0000505g0110
Ca-7	Ca-transcript:PHT76947	==	Nt08	NtGSTU20	Nitab4.5_0000505g0100
Ca-9	Ca-transcript:PHT72929	==	Nt08	NtGSTU20	Nitab4.5_0000505g0100
Ca-1	Ca-transcript:PHT93583	==	Nt19	NtGSTZ3	Nitab4.5_0000457g0340
Ca-2	Ca-transcript:PHT90838	==	Nt14	NtGSTU28	Nitab4.5_0000091g0400
Ca-10	Ca-transcript:PHT70825	==	Nt02	NtGSTU5	Nitab4.5_0000008g0060
Ca-9	Ca-transcript:PHT72045	==	Nt02	NtGSTL1	Nitab4.5_0000848g0010
Ca-9	Ca-transcript:PHT72284	==	Nt02	NtGSTU14	Nitab4.5_0000008g0200
Ca-9	Ca-transcript:PHT72285	==	Nt02	NtGSTU13	Nitab4.5_0000008g0190
Ca-9	Ca-transcript:PHT72295	==	Nt02	NtGSTU12	Nitab4.5_0000008g0180
Ca-9	Ca-transcript:PHT72297	==	Nt02	NtGSTU11	Nitab4.5_0000008g0170
Ca-9	Ca-transcript:PHT72299	==	Nt02	NtGSTU9	Nitab4.5_0000008g0140
Ca-9	Ca-transcript:PHT72285	==	Nt02	NtGSTU5	Nitab4.5_0000008g0060
Ca-9	Ca-transcript:PHT72298	==	Nt02	NtGSTU13	Nitab4.5_0000008g0190
Ca-10	Ca-transcript:PHT70825	==	Nt24	NtGSTU40	Nitab4.5_0000652g0050
Ca-3	Ca-transcript:PHT88364	==	Nt24	NtGSTU38	Nitab4.5_0000026g0030
Ca-9	Ca-transcript:PHT72298	==	Nt24	NtGSTU40	Nitab4.5_0000652g0050
Ca-10	Ca-transcript:PHT70825	==	Nt05	NtGSTU17	Nitab4.5_0002823g0010
Ca-3	Ca-transcript:PHT88364	==	Nt04	NtGSTU16	Nitab4.5_0000842g0090
Ca-12	Ca-transcript:PHT66587	==	Nt15	NtGSTF2	Nitab4.5_0000498g0140
Ca-12	Ca-transcript:PHT66736	==	Nt15	NtGSTU29	Nitab4.5_0002738g0070

## Sheet: Tobacco vs Lycopersicon esculen
The lists of Nicotiana tabacum and Lycopersicon esculentum GST synteny gene pairs
Lycopersicon esculentum			Nicotiana tabacum
Chr	gene ID		Chr	Gene Name	gene ID
Sl-10	Sl-transcript:Solyc10g007620.2.1	==	Nt10	NtGSTU25	Nitab4.5_0001864g0060
Sl-7	Sl-transcript:Solyc07g056420.3.1	==	Nt10	NtGSTU25	Nitab4.5_0001864g0060
Sl-12	Sl-transcript:Solyc12g011300.2.1	==	Nt21	NtGSTU35	Nitab4.5_0000639g0240
Sl-7	Sl-transcript:Solyc07g056420.3.1	==	Nt21	NtGSTU35	Nitab4.5_0000639g0240
Sl-12	Sl-transcript:Solyc12g097080.2.1	==	Nt20	NtGSTU33	Nitab4.5_0001998g0010
Sl-12	Sl-transcript:Solyc12g094430.1.1	==	Nt20	NtGSTF5	Nitab4.5_0002353g0040
Sl-12	Sl-transcript:Solyc12g056250.2.1	==	Nt20	NtGSTT2	Nitab4.5_0002776g0080
Sl-10	Sl-transcript:Solyc10g007640.3.1	==	Nt01	NtGSTU3	Nitab4.5_0002209g0170
Sl-10	Sl-transcript:Solyc10g007620.2.1	==	Nt01	NtGSTU2	Nitab4.5_0000923g0130
Sl-10	Sl-transcript:Solyc10g007640.3.1	==	Nt01	NtGSTU1	Nitab4.5_0000923g0100
Sl-10	Sl-transcript:Solyc10g007620.2.1	==	Nt01	NtGSTU3	Nitab4.5_0000923g0130
Sl-7	Sl-transcript:Solyc07g056490.3.1	==	Nt01	NtGSTU2	Nitab4.5_0000923g0130
Sl-7	Sl-transcript:Solyc07g056420.3.1	==	Nt01	NtGSTU1	Nitab4.5_0000923g0100
Sl-7	Sl-transcript:Solyc07g056420.3.1	==	Nt01	NtGSTU3	Nitab4.5_0002209g0170
Sl-4	Sl-transcript:Solyc04g057890.3.1	==	Nt12	NtTCHQD1	Nitab4.5_0000317g0210
Sl-4	Sl-transcript:Solyc04g009530.3.1	==	Nt23	NtGSTL2	Nitab4.5_0000691g0210
Sl-9	Sl-transcript:Solyc09g063150.3.1	==	Nt22	NtGSTU36	Nitab4.5_0000385g0220
Sl-1	Sl-transcript:Solyc01g102660.3.1	==	Nt07	NtGSTZ1	Nitab4.5_0004176g0020
Sl-1	Sl-transcript:Solyc01g091330.3.1	==	Nt07	NtGSTZ2	Nitab4.5_0005372g0090
Sl-2	Sl-transcript:Solyc02g081340.3.1	==	Nt17	NtGSTF3	Nitab4.5_0000483g0230
Sl-5	Sl-transcript:Solyc05g006730.3.1	==	Nt09	NtGSTU23	Nitab4.5_0002052g0020
Sl-12	Sl-transcript:Solyc12g011300.2.1	==	Nt08	NtGSTU20	Nitab4.5_0000505g0100
Sl-7	Sl-transcript:Solyc07g056420.3.1	==	Nt08	NtGSTU20	Nitab4.5_0000505g0100
Sl-1	Sl-transcript:Solyc01g099590.3.1	==	Nt19	NtGSTU31	Nitab4.5_0006988g0040
Sl-1	Sl-transcript:Solyc01g086680.3.1	==	Nt19	NtGSTU30	Nitab4.5_0000892g0010
Sl-1	Sl-transcript:Solyc01g091330.3.1	==	Nt19	NtGSTZ3	Nitab4.5_0000457g0340
Sl-1	Sl-transcript:Solyc01g102660.3.1	==	Nt19	NtGSTU5	Nitab4.5_0001085g0020
Sl-2	Sl-transcript:Solyc02g081340.3.1	==	Nt03	NtGSTL1	Nitab4.5_0003412g0070
Sl-2	Sl-transcript:Solyc02g081240.1.1	==	Nt14	NtGSTU14	Nitab4.5_0000091g0400
Sl-10	Sl-transcript:Solyc10g084410.2.1	==	Nt02	NtGSTU13	Nitab4.5_0000848g0010
Sl-10	Sl-transcript:Solyc10g084960.2.1	==	Nt02	NtGSTU12	Nitab4.5_0000008g0030
Sl-9	Sl-transcript:Solyc09g011640.3.1	==	Nt02	NtGSTU11	Nitab4.5_0000008g0200
Sl-9	Sl-transcript:Solyc09g011550.3.1	==	Nt02	NtGSTU9	Nitab4.5_0000008g0190
Sl-9	Sl-transcript:Solyc09g011490.3.1	==	Nt02	NtGSTU5	Nitab4.5_0000008g0180
Sl-5	Sl-transcript:Solyc05g054760.3.1	==	Nt13	NtGSTU13	Nitab4.5_0000914g0290
Sl-10	Sl-transcript:Solyc10g084410.2.1	==	Nt24	NtGSTL3	Nitab4.5_0000202g0470
Sl-10	Sl-transcript:Solyc10g084960.2.1	==	Nt24	NtGSTU40	Nitab4.5_0000652g0050
Sl-3	Sl-transcript:Solyc03g116120.2.1	==	Nt24	NtGSTU38	Nitab4.5_0000026g0030
Sl-9	Sl-transcript:Solyc09g011490.3.1	==	Nt24	NtGSTU17	Nitab4.5_0000652g0050
Sl-9	Sl-transcript:Solyc09g007160.3.1	==	Nt24	NtGSTU16	Nitab4.5_0000202g0470
Sl-10	Sl-transcript:Solyc10g084960.2.1	==	Nt05	NtGSTF2	Nitab4.5_0002823g0010
Sl-9	Sl-transcript:Solyc09g011490.3.1	==	Nt05	NtGSTU29	Nitab4.5_0002823g0010
Sl-4	Sl-transcript:Solyc04g057890.3.1	==	Nt16	NtGSTU30	Nitab4.5_0003978g0050
Sl-3	Sl-transcript:Solyc03g116120.2.1	==	Nt04	NtGSTU31	Nitab4.5_0000842g0090
Sl-12	Sl-transcript:Solyc12g094430.1.1	==	Nt15	NtGSTU32	Nitab4.5_0000498g0140
Sl-12	Sl-transcript:Solyc12g097080.2.1	==	Nt15	NtGSTU33	Nitab4.5_0002738g0070
Sl-6	Sl-transcript:Solyc06g069045.1.1	==	Nt15	NtGSTU34	Nitab4.5_0002738g0070

## Sheet: Tobacco vs Solanum tuberosum
The lists of Nicotiana tabacum and Solanum tuberosum GST synteny gene pairs
Solanum tuberosum			Nicotiana tabacum
Chr	gene ID		Chr	Gene Name	gene ID
St-3	St-transcript:PGSC0003DMT400050294	==	Nt04	NtGSTU16	Nitab4.5_0000842g0090
St-3	St-transcript:PGSC0003DMT400050294	==	Nt20	NtGSTU32	Nitab4.5_0000641g0050
St-3	St-transcript:PGSC0003DMT400050294	==	Nt24	NtGSTU38	Nitab4.5_0000026g0030
St-2	St-transcript:PGSC0003DMT400043105	==	Nt03	NtGSTF1	Nitab4.5_0003412g0070
St-2	St-transcript:PGSC0003DMT400094585	==	Nt14	NtGSTU28	Nitab4.5_0000091g0400
St-1	St-transcript:PGSC0003DMT400047047	==	Nt07	NtGSTZ1	Nitab4.5_0004176g0020
St-1	St-transcript:PGSC0003DMT400033232	==	Nt07	NtGSTZ2	Nitab4.5_0005372g0090
St-1	St-transcript:PGSC0003DMT400019934	==	Nt09	NtGSTU3	Nitab4.5_0002052g0020
St-1	St-transcript:PGSC0003DMT400063686	==	Nt19	NtGSTU2	Nitab4.5_0006988g0040
St-1	St-transcript:PGSC0003DMT400064983	==	Nt19	NtGSTU1	Nitab4.5_0000892g0010
St-1	St-transcript:PGSC0003DMT400064983	==	Nt19	NtGSTU3	Nitab4.5_0000892g0010
St-1	St-transcript:PGSC0003DMT400033232	==	Nt19	NtGSTU2	Nitab4.5_0000457g0340
St-1	St-transcript:PGSC0003DMT400047047	==	Nt19	NtGSTU1	Nitab4.5_0001085g0020
St-12	St-transcript:PGSC0003DMT400022251	==	Nt07	NtGSTU3	Nitab4.5_0000451g0140
St-12	St-transcript:PGSC0003DMT400020098	==	Nt08	NtGSTU20	Nitab4.5_0000505g0100
St-12	St-transcript:PGSC0003DMT400075626	==	Nt15	NtGSTF2	Nitab4.5_0000498g0140
St-12	St-transcript:PGSC0003DMT400022251	==	Nt15	NtGSTU29	Nitab4.5_0002738g0070
St-12	St-transcript:PGSC0003DMT400075626	==	Nt20	NtGSTF5	Nitab4.5_0002353g0040
St-12	St-transcript:PGSC0003DMT400012771	==	Nt20	NtGSTT2	Nitab4.5_0002776g0080
St-12	St-transcript:PGSC0003DMT400022251	==	Nt20	NtGSTU33	Nitab4.5_0001998g0010
St-12	St-transcript:PGSC0003DMT400020286	==	Nt21	NtGSTU35	Nitab4.5_0000639g0240
St-12	St-transcript:PGSC0003DMT400020098	==	Nt21	NtGSTU34	Nitab4.5_0000639g0200
St-9	St-transcript:PGSC0003DMT400030631	==	Nt02	NtGSTU14	Nitab4.5_0000008g0200
St-9	St-transcript:PGSC0003DMT400005552	==	Nt02	NtGSTU12	Nitab4.5_0000008g0180
St-9	St-transcript:PGSC0003DMT400005573	==	Nt02	NtGSTU11	Nitab4.5_0000008g0170
St-9	St-transcript:PGSC0003DMT400005538	==	Nt02	NtGSTU9	Nitab4.5_0000008g0140
St-9	St-transcript:PGSC0003DMT400005536	==	Nt02	NtGSTU5	Nitab4.5_0000008g0080
St-9	St-transcript:PGSC0003DMT400005532	==	Nt02	NtGSTL1	Nitab4.5_0000008g0060
St-9	St-transcript:PGSC0003DMT400087655	==	Nt02	NtGSTU14	Nitab4.5_0000848g0010
St-9	St-transcript:PGSC0003DMT400005552	==	Nt05	NtGSTU13	Nitab4.5_0002823g0010
St-9	St-transcript:PGSC0003DMT400030302	==	Nt07	NtGSTU12	Nitab4.5_0000451g0140
St-9	St-transcript:PGSC0003DMT400030302	==	Nt22	NtGSTU11	Nitab4.5_0000385g0220
St-9	St-transcript:PGSC0003DMT400056637	==	Nt22	NtGSTU9	Nitab4.5_0000385g0220
St-9	St-transcript:PGSC0003DMT400005532	==	Nt24	NtGSTU5	Nitab4.5_0000652g0050
St-9	St-transcript:PGSC0003DMT400087655	==	Nt24	NtGSTU13	Nitab4.5_0000202g0470
St-10	St-transcript:PGSC0003DMT400054729	==	Nt01	NtGSTU1	Nitab4.5_0000923g0100
St-10	St-transcript:PGSC0003DMT400054729	==	Nt01	NtGSTU1	Nitab4.5_0000923g0100
St-10	St-transcript:PGSC0003DMT400028619	==	Nt02	NtGSTU10	Nitab4.5_0000008g0150
St-10	St-transcript:PGSC0003DMT400028714	==	Nt02	NtGSTU17	Nitab4.5_0000848g0010
St-10	St-transcript:PGSC0003DMT400028619	==	Nt05	NtGSTU16	Nitab4.5_0002823g0010
St-10	St-transcript:PGSC0003DMT400092412	==	Nt10	NtGSTF2	Nitab4.5_0001864g0060
St-10	St-transcript:PGSC0003DMT400028619	==	Nt24	NtGSTU29	Nitab4.5_0000652g0050
St-10	St-transcript:PGSC0003DMT400028714	==	Nt24	NtGSTU30	Nitab4.5_0000202g0470
St-7	St-transcript:PGSC0003DMT400079839	==	Nt10	NtGSTU31	Nitab4.5_0001864g0060
St-5	St-transcript:PGSC0003DMT400095775	==	Nt09	NtGSTU32	Nitab4.5_0002052g0020
St-5	St-transcript:PGSC0003DMT400060193	==	Nt13	NtGSTU33	Nitab4.5_0000914g0290
St-4	St-transcript:PGSC0003DMT400065150	==	Nt12	NtGSTU34	Nitab4.5_0000317g0210
St-4	St-transcript:PGSC0003DMT400065150	==	Nt16	NtGSTU35	Nitab4.5_0003978g0050
St-4	St-transcript:PGSC0003DMT400082422	==	Nt23	NtGSTU36	Nitab4.5_0000691g0210
