# Supplementary material for: Genome-wide identification and characterization of Glutathione S-Transferases (GSTs) and their expression profile under abiotic stresses in tobacco (Nicotiana tabacum L.)
Source: BMC Genomics. 2023 Jun 21;24:341. doi: 10.1186/s12864-023-09450-x (PMC10283275; doi:10.1186/s12864-023-09450-x)
Supplement: Supplementary file 4 — Additional file 4: Table S4. Analysis of cis-acting elements in promoters of GST gene family members. [file 12864_2023_9450_MOESM4_ESM.xlsx]

## Sheet: plantCARE_output_PlantCARE_3173
Table S4 Analysis of cis-acting elements in promoters of GST gene family members
Gene_ID	Gene name	Element name	Motif sequence	Function description
Nitab4.5_0000008g0030	NtGSTU4	LTR	CCGAAA	low-temperature responsiveness
Nitab4.5_0000008g0030	NtGSTU4	ARE	AAACCA	anaerobic induction
Nitab4.5_0000008g0030	NtGSTU4	GATA-motif	AAGGATAAGG	light response element
Nitab4.5_0000008g0030	NtGSTU4	ARE	AAACCA	anaerobic induction
Nitab4.5_0000008g0030	NtGSTU4	G-box	CACGAC	light response element
Nitab4.5_0000008g0030	NtGSTU4	G-box	TAACACGTAG	light response element
Nitab4.5_0000008g0030	NtGSTU4	ABRE	ACGTG	abscisic acid responsiveness
Nitab4.5_0000008g0030	NtGSTU4	G-box	TACGTG	light response element
Nitab4.5_0000008g0030	NtGSTU4	ARE	AAACCA	anaerobic induction
Nitab4.5_0000008g0030	NtGSTU4	GARE-motif	TCTGTTG	gibberellin-responsive element
Nitab4.5_0000008g0030	NtGSTU4	TGA-element	AACGAC	auxin-responsive element
Nitab4.5_0000008g0030	NtGSTU4	AACA_motif	TAACAAACTCCA	endosperm expression
Nitab4.5_0000008g0030	NtGSTU4	circadian	CAAAGATATC	circadian control
Nitab4.5_0000008g0030	NtGSTU4	GATA-motif	GATAGGA	light response element
Nitab4.5_0000008g0030	NtGSTU4	MBS	CAACTG	MYB binding site
Nitab4.5_0000008g0030	NtGSTU4	I-box	AGATAAGG	light response element
Nitab4.5_0000008g0030	NtGSTU4	ARE	AAACCA	anaerobic induction
Nitab4.5_0000008g0030	NtGSTU4	GARE-motif	TCTGTTG	gibberellin-responsive element
Nitab4.5_0000008g0030	NtGSTU4	O2-site	GTTGACGTGA	zein metabolism regulation
Nitab4.5_0000008g0030	NtGSTU4	O2-site	GTTGACGTGA	zein metabolism regulation
Nitab4.5_0000008g0030	NtGSTU4	ABRE	CACGTG	abscisic acid responsiveness
Nitab4.5_0000008g0030	NtGSTU4	G-box	CACGTG	light response element
Nitab4.5_0000008g0030	NtGSTU4	G-Box	CACGTG	light response element
Nitab4.5_0000008g0030	NtGSTU4	ABRE	ACGTG	abscisic acid responsiveness
Nitab4.5_0000008g0030	NtGSTU4	ACE	GACACGTATG	light response element
Nitab4.5_0000008g0030	NtGSTU4	WUN-motif	AAATTTCCT	wound-responsive element
Nitab4.5_0000008g0030	NtGSTU4	TGA-element	AACGAC	auxin-responsive element
Nitab4.5_0000008g0030	NtGSTU4	GCN4_motif	TGAGTCA	endosperm expression
Nitab4.5_0000008g0030	NtGSTU4	TCT-motif	TCTTAC	light response element
Nitab4.5_0000008g0060	NtGSTU5	TCA-element	CCATCTTTTT	salicylic acid responsiveness
Nitab4.5_0000008g0060	NtGSTU5	ARE	AAACCA	anaerobic induction
Nitab4.5_0000008g0060	NtGSTU5	TGACG-motif	TGACG	MeJA-responsiveness
Nitab4.5_0000008g0060	NtGSTU5	CGTCA-motif	CGTCA	MeJA-responsiveness
Nitab4.5_0000008g0060	NtGSTU5	ATCT-motif	AATCTAATCC	light response element
Nitab4.5_0000008g0060	NtGSTU5	ARE	AAACCA	anaerobic induction
Nitab4.5_0000008g0060	NtGSTU5	Box 4	ATTAAT	light response element
Nitab4.5_0000008g0060	NtGSTU5	GCN4_motif	TGAGTCA	endosperm expression
Nitab4.5_0000008g0060	NtGSTU5	AE-box	AGAAACTT	light response element
Nitab4.5_0000008g0060	NtGSTU5	ABRE	CGTACGTGCA	abscisic acid responsiveness
Nitab4.5_0000008g0060	NtGSTU5	TGACG-motif	TGACG	MeJA-responsiveness
Nitab4.5_0000008g0060	NtGSTU5	CGTCA-motif	CGTCA	MeJA-responsiveness
Nitab4.5_0000008g0060	NtGSTU5	ABRE	ACGTG	abscisic acid responsiveness
Nitab4.5_0000008g0060	NtGSTU5	G-box	TACGTG	light response element
Nitab4.5_0000008g0060	NtGSTU5	TGACG-motif	TGACG	MeJA-responsiveness
Nitab4.5_0000008g0060	NtGSTU5	CGTCA-motif	CGTCA	MeJA-responsiveness
Nitab4.5_0000008g0060	NtGSTU5	AE-box	AGAAACTT	light response element
Nitab4.5_0000008g0060	NtGSTU5	ARE	AAACCA	anaerobic induction
Nitab4.5_0000008g0060	NtGSTU5	AE-box	AGAAACAA	light response element
Nitab4.5_0000008g0070	NtGSTU6	GA-motif	ATAGATAA	light response element
Nitab4.5_0000008g0070	NtGSTU6	Box 4	ATTAAT	light response element
Nitab4.5_0000008g0070	NtGSTU6	Box 4	ATTAAT	light response element
Nitab4.5_0000008g0070	NtGSTU6	AT1-motif	AATTATTTTTTATT	light response element
Nitab4.5_0000008g0070	NtGSTU6	O2-site	GTTGACGTGA	zein metabolism regulation
Nitab4.5_0000008g0070	NtGSTU6	Box 4	ATTAAT	light response element
Nitab4.5_0000008g0070	NtGSTU6	AE-box	AGAAACAA	light response element
Nitab4.5_0000008g0070	NtGSTU6	G-box	CACGAC	light response element
Nitab4.5_0000008g0070	NtGSTU6	LAMP-element	CTTTATCA	light response element
Nitab4.5_0000008g0070	NtGSTU6	GT1-motif	GGTTAAT	light response element
Nitab4.5_0000008g0070	NtGSTU6	CGTCA-motif	CGTCA	MeJA-responsiveness
Nitab4.5_0000008g0070	NtGSTU6	TGACG-motif	TGACG	MeJA-responsiveness
Nitab4.5_0000008g0070	NtGSTU6	ATCT-motif	AATCTAATCC	light response element
Nitab4.5_0000008g0070	NtGSTU6	CAT-box	GCCACT	meristem expression
Nitab4.5_0000008g0070	NtGSTU6	MRE	AACCTAA	MYB binding site
Nitab4.5_0000008g0070	NtGSTU6	AE-box	AGAAACAA	light response element
Nitab4.5_0000008g0070	NtGSTU6	ARE	AAACCA	anaerobic induction
Nitab4.5_0000008g0070	NtGSTU6	AE-box	AGAAACTT	light response element
Nitab4.5_0000008g0070	NtGSTU6	CGTCA-motif	CGTCA	MeJA-responsiveness
Nitab4.5_0000008g0070	NtGSTU6	TGACG-motif	TGACG	MeJA-responsiveness
Nitab4.5_0000008g0070	NtGSTU6	G-box	TACGTG	light response element
Nitab4.5_0000008g0070	NtGSTU6	ABRE	ACGTG	abscisic acid responsiveness
Nitab4.5_0000008g0070	NtGSTU6	CGTCA-motif	CGTCA	MeJA-responsiveness
Nitab4.5_0000008g0070	NtGSTU6	TGACG-motif	TGACG	MeJA-responsiveness
Nitab4.5_0000008g0070	NtGSTU6	ABRE	CGTACGTGCA	abscisic acid responsiveness
Nitab4.5_0000008g0070	NtGSTU6	AE-box	AGAAACTT	light response element
Nitab4.5_0000008g0070	NtGSTU6	GCN4_motif	TGAGTCA	endosperm expression
Nitab4.5_0000008g0070	NtGSTU6	Box 4	ATTAAT	light response element
Nitab4.5_0000008g0070	NtGSTU6	ARE	AAACCA	anaerobic induction
Nitab4.5_0000008g0080	NtGSTU7	MBS	CAACTG	MYB binding site
Nitab4.5_0000008g0080	NtGSTU7	GCN4_motif	TGAGTCA	endosperm expression
Nitab4.5_0000008g0080	NtGSTU7	AuxRR-core	GGTCCAT	auxin-responsive element
Nitab4.5_0000008g0080	NtGSTU7	TCA-element	CCATCTTTTT	salicylic acid responsiveness
Nitab4.5_0000008g0080	NtGSTU7	GATA-motif	AAGATAAGATT	light response element
Nitab4.5_0000008g0080	NtGSTU7	ARE	AAACCA	anaerobic induction
Nitab4.5_0000008g0080	NtGSTU7	ARE	AAACCA	anaerobic induction
Nitab4.5_0000008g0080	NtGSTU7	MRE	AACCTAA	MYB binding site
Nitab4.5_0000008g0080	NtGSTU7	ARE	AAACCA	anaerobic induction
Nitab4.5_0000008g0080	NtGSTU7	P-box	CCTTTTG	gibberellin-responsive element
Nitab4.5_0000008g0080	NtGSTU7	MRE	AACCTAA	MYB binding site
Nitab4.5_0000008g0080	NtGSTU7	MBS	CAACTG	MYB binding site
Nitab4.5_0000008g0080	NtGSTU7	Sp1	GGGCGG	light response element
Nitab4.5_0000008g0080	NtGSTU7	GT1-motif	GGTTAAT	light response element
Nitab4.5_0000008g0080	NtGSTU7	GT1-motif	GGTTAA	light response element
Nitab4.5_0000008g0080	NtGSTU7	GCN4_motif	TGAGTCA	endosperm expression
Nitab4.5_0000008g0080	NtGSTU7	GCN4_motif	TGAGTCA	endosperm expression
Nitab4.5_0000008g0080	NtGSTU7	Box 4	ATTAAT	light response element
Nitab4.5_0000008g0080	NtGSTU7	TCT-motif	TCTTAC	light response element
Nitab4.5_0000008g0130	NtGSTU8	MBS	CAACTG	MYB binding site
Nitab4.5_0000008g0130	NtGSTU8	TATC-box	TATCCCA	gibberellin-responsiveness
Nitab4.5_0000008g0130	NtGSTU8	TCA-element	CCATCTTTTT	salicylic acid responsiveness
Nitab4.5_0000008g0130	NtGSTU8	GT1-motif	GGTTAA	light response element
Nitab4.5_0000008g0130	NtGSTU8	TGACG-motif	TGACG	MeJA-responsiveness
Nitab4.5_0000008g0130	NtGSTU8	CGTCA-motif	CGTCA	MeJA-responsiveness
Nitab4.5_0000008g0130	NtGSTU8	TGACG-motif	TGACG	MeJA-responsiveness
Nitab4.5_0000008g0130	NtGSTU8	CGTCA-motif	CGTCA	MeJA-responsiveness
Nitab4.5_0000008g0130	NtGSTU8	ARE	AAACCA	anaerobic induction
Nitab4.5_0000008g0130	NtGSTU8	MBS	CAACTG	MYB binding site
Nitab4.5_0000008g0130	NtGSTU8	TCA-element	CCATCTTTTT	salicylic acid responsiveness
Nitab4.5_0000008g0130	NtGSTU8	ARE	AAACCA	anaerobic induction
Nitab4.5_0000008g0130	NtGSTU8	MBS	CAACTG	MYB binding site
Nitab4.5_0000008g0130	NtGSTU8	circadian	CAAAGATATC	circadian control
Nitab4.5_0000008g0130	NtGSTU8	O2-site	GTTGACGTGA	zein metabolism regulation
Nitab4.5_0000008g0130	NtGSTU8	ABRE	ACGTG	abscisic acid responsiveness
Nitab4.5_0000008g0130	NtGSTU8	G-box	CACGTC	light response element
Nitab4.5_0000008g0130	NtGSTU8	TGACG-motif	TGACG	MeJA-responsiveness
Nitab4.5_0000008g0130	NtGSTU8	CGTCA-motif	CGTCA	MeJA-responsiveness
Nitab4.5_0000008g0130	NtGSTU8	P-box	CCTTTTG	gibberellin-responsive element
Nitab4.5_0000008g0130	NtGSTU8	MBS	CAACTG	MYB binding site
Nitab4.5_0000008g0130	NtGSTU8	CAT-box	GCCACT	meristem expression
Nitab4.5_0000008g0130	NtGSTU8	TCT-motif	TCTTAC	light response element
Nitab4.5_0000008g0130	NtGSTU8	TCT-motif	TCTTAC	light response element
Nitab4.5_0000008g0130	NtGSTU8	TGACG-motif	TGACG	MeJA-responsiveness
Nitab4.5_0000008g0130	NtGSTU8	CGTCA-motif	CGTCA	MeJA-responsiveness
Nitab4.5_0000008g0130	NtGSTU8	TGACG-motif	TGACG	MeJA-responsiveness
Nitab4.5_0000008g0130	NtGSTU8	CGTCA-motif	CGTCA	MeJA-responsiveness
Nitab4.5_0000008g0130	NtGSTU8	AE-box	AGAAACTT	light response element
Nitab4.5_0000008g0130	NtGSTU8	ARE	AAACCA	anaerobic induction
Nitab4.5_0000008g0130	NtGSTU8	AE-box	AGAAACAA	light response element
Nitab4.5_0000008g0140	NtGSTU9	ABRE	AACCCGG	abscisic acid responsiveness
Nitab4.5_0000008g0140	NtGSTU9	Box 4	ATTAAT	light response element
Nitab4.5_0000008g0140	NtGSTU9	ARE	AAACCA	anaerobic induction
Nitab4.5_0000008g0140	NtGSTU9	O2-site	GATGATGTGG	zein metabolism regulation
Nitab4.5_0000008g0140	NtGSTU9	ARE	AAACCA	anaerobic induction
Nitab4.5_0000008g0140	NtGSTU9	ARE	AAACCA	anaerobic induction
Nitab4.5_0000008g0140	NtGSTU9	CGTCA-motif	CGTCA	MeJA-responsiveness
Nitab4.5_0000008g0140	NtGSTU9	TGACG-motif	TGACG	MeJA-responsiveness
Nitab4.5_0000008g0140	NtGSTU9	G-box	TACGTG	light response element
Nitab4.5_0000008g0140	NtGSTU9	ABRE	ACGTG	abscisic acid responsiveness
Nitab4.5_0000008g0140	NtGSTU9	GA-motif	ATAGATAA	light response element
Nitab4.5_0000008g0140	NtGSTU9	CGTCA-motif	CGTCA	MeJA-responsiveness
Nitab4.5_0000008g0140	NtGSTU9	TGACG-motif	TGACG	MeJA-responsiveness
Nitab4.5_0000008g0140	NtGSTU9	ABRE	CGTACGTGCA	abscisic acid responsiveness
Nitab4.5_0000008g0140	NtGSTU9	TC-rich repeats	ATTCTCTAAC	defense and stress responsiveness
Nitab4.5_0000008g0140	NtGSTU9	GCN4_motif	TGAGTCA	endosperm expression
Nitab4.5_0000008g0140	NtGSTU9	Box 4	ATTAAT	light response element
Nitab4.5_0000008g0140	NtGSTU9	ARE	AAACCA	anaerobic induction
Nitab4.5_0000008g0150	NtGSTU10	G-box	TACGTG	light response element
Nitab4.5_0000008g0150	NtGSTU10	ABRE	ACGTG	abscisic acid responsiveness
Nitab4.5_0000008g0150	NtGSTU10	MSA-like	TCCAACGGT	cell cycle regulation
Nitab4.5_0000008g0150	NtGSTU10	CCAAT-box	CAACGG	MYBHv1 binding site
Nitab4.5_0000008g0150	NtGSTU10	ARE	AAACCA	anaerobic induction
Nitab4.5_0000008g0150	NtGSTU10	LTR	CCGAAA	low-temperature responsiveness
Nitab4.5_0000008g0150	NtGSTU10	I-box	AGATAAGG	light response element
Nitab4.5_0000008g0150	NtGSTU10	Box 4	ATTAAT	light response element
Nitab4.5_0000008g0150	NtGSTU10	ARE	AAACCA	anaerobic induction
Nitab4.5_0000008g0150	NtGSTU10	CCAAT-box	CAACGG	MYBHv1 binding site
Nitab4.5_0000008g0150	NtGSTU10	ARE	AAACCA	anaerobic induction
Nitab4.5_0000008g0150	NtGSTU10	CGTCA-motif	CGTCA	MeJA-responsiveness
Nitab4.5_0000008g0150	NtGSTU10	TGACG-motif	TGACG	MeJA-responsiveness
Nitab4.5_0000008g0150	NtGSTU10	G-box	CACGTC	light response element
Nitab4.5_0000008g0150	NtGSTU10	ABRE	ACGTG	abscisic acid responsiveness
Nitab4.5_0000008g0150	NtGSTU10	LTR	CCGAAA	low-temperature responsiveness
Nitab4.5_0000008g0150	NtGSTU10	TATC-box	TATCCCA	gibberellin-responsiveness
Nitab4.5_0000008g0150	NtGSTU10	G-Box	CACGTT	light response element
Nitab4.5_0000008g0150	NtGSTU10	ABRE	ACGTG	abscisic acid responsiveness
Nitab4.5_0000008g0150	NtGSTU10	Box 4	ATTAAT	light response element
Nitab4.5_0000008g0150	NtGSTU10	I-box	AAGATAAGGCT	light response element
Nitab4.5_0000008g0150	NtGSTU10	TCT-motif	TCTTAC	light response element
Nitab4.5_0000008g0150	NtGSTU10	CGTCA-motif	CGTCA	MeJA-responsiveness
Nitab4.5_0000008g0150	NtGSTU10	TGACG-motif	TGACG	MeJA-responsiveness
Nitab4.5_0000008g0150	NtGSTU10	MSA-like	TCAAACGGT	cell cycle regulation
Nitab4.5_0000008g0150	NtGSTU10	CGTCA-motif	CGTCA	MeJA-responsiveness
Nitab4.5_0000008g0150	NtGSTU10	TGACG-motif	TGACG	MeJA-responsiveness
Nitab4.5_0000008g0150	NtGSTU10	AuxRR-core	GGTCCAT	auxin-responsive element
Nitab4.5_0000008g0150	NtGSTU10	Box 4	ATTAAT	light response element
Nitab4.5_0000008g0150	NtGSTU10	TCA-element	CCATCTTTTT	salicylic acid responsiveness
Nitab4.5_0000008g0150	NtGSTU10	MBS	CAACTG	MYB binding site
Nitab4.5_0000008g0150	NtGSTU10	WUN-motif	AAATTTCCT	wound-responsive element
Nitab4.5_0000008g0170	NtGSTU11	GATA-motif	AAGATAAGATT	light response element
Nitab4.5_0000008g0170	NtGSTU11	Box 4	ATTAAT	light response element
Nitab4.5_0000008g0170	NtGSTU11	ARE	AAACCA	anaerobic induction
Nitab4.5_0000008g0170	NtGSTU11	LTR	CCGAAA	low-temperature responsiveness
Nitab4.5_0000008g0170	NtGSTU11	Box 4	ATTAAT	light response element
Nitab4.5_0000008g0170	NtGSTU11	TC-rich repeats	GTTTTCTTAC	defense and stress responsiveness
Nitab4.5_0000008g0170	NtGSTU11	TCT-motif	TCTTAC	light response element
Nitab4.5_0000008g0170	NtGSTU11	ARE	AAACCA	anaerobic induction
Nitab4.5_0000008g0170	NtGSTU11	ARE	AAACCA	anaerobic induction
Nitab4.5_0000008g0170	NtGSTU11	ARE	AAACCA	anaerobic induction
Nitab4.5_0000008g0170	NtGSTU11	TCT-motif	TCTTAC	light response element
Nitab4.5_0000008g0170	NtGSTU11	ARE	AAACCA	anaerobic induction
Nitab4.5_0000008g0170	NtGSTU11	GT1-motif	GGTTAAT	light response element
Nitab4.5_0000008g0170	NtGSTU11	GT1-motif	GGTTAA	light response element
Nitab4.5_0000008g0180	NtGSTU12	Box 4	ATTAAT	light response element
Nitab4.5_0000008g0180	NtGSTU12	MRE	AACCTAA	MYB binding site
Nitab4.5_0000008g0180	NtGSTU12	LTR	CCGAAA	low-temperature responsiveness
Nitab4.5_0000008g0180	NtGSTU12	chs-CMA1a	TTACTTAA	light response element
Nitab4.5_0000008g0180	NtGSTU12	TGA-element	AACGAC	auxin-responsive element
Nitab4.5_0000008g0180	NtGSTU12	TCA-element	CCATCTTTTT	salicylic acid responsiveness
Nitab4.5_0000008g0180	NtGSTU12	I-box	AAGATAAGGCT	light response element
Nitab4.5_0000008g0180	NtGSTU12	GATA-motif	AAGATAAGATT	light response element
Nitab4.5_0000008g0180	NtGSTU12	I-box	AGATAAGG	light response element
Nitab4.5_0000008g0180	NtGSTU12	GATA-motif	AAGGATAAGG	light response element
Nitab4.5_0000008g0180	NtGSTU12	Box 4	ATTAAT	light response element
Nitab4.5_0000008g0180	NtGSTU12	TGACG-motif	TGACG	MeJA-responsiveness
Nitab4.5_0000008g0180	NtGSTU12	CGTCA-motif	CGTCA	MeJA-responsiveness
Nitab4.5_0000008g0180	NtGSTU12	G-box	CACGTC	light response element
Nitab4.5_0000008g0180	NtGSTU12	ABRE	ACGTG	abscisic acid responsiveness
Nitab4.5_0000008g0180	NtGSTU12	TGA-element	AACGAC	auxin-responsive element
Nitab4.5_0000008g0180	NtGSTU12	GT1-motif	GGTTAA	light response element
Nitab4.5_0000008g0180	NtGSTU12	MBS	CAACTG	MYB binding site
Nitab4.5_0000008g0180	NtGSTU12	GATA-motif	GATAGGA	light response element
Nitab4.5_0000008g0180	NtGSTU12	TCT-motif	TCTTAC	light response element
Nitab4.5_0000008g0180	NtGSTU12	TGA-element	AACGAC	auxin-responsive element
Nitab4.5_0000008g0180	NtGSTU12	O2-site	GATGATGTGG	zein metabolism regulation
Nitab4.5_0000008g0180	NtGSTU12	TCA-element	CCATCTTTTT	salicylic acid responsiveness
Nitab4.5_0000008g0180	NtGSTU12	TGA-element	AACGAC	auxin-responsive element
Nitab4.5_0000008g0180	NtGSTU12	Box 4	ATTAAT	light response element
Nitab4.5_0000008g0180	NtGSTU12	TGACG-motif	TGACG	MeJA-responsiveness
Nitab4.5_0000008g0180	NtGSTU12	CGTCA-motif	CGTCA	MeJA-responsiveness
Nitab4.5_0000008g0180	NtGSTU12	Box 4	ATTAAT	light response element
Nitab4.5_0000008g0180	NtGSTU12	WUN-motif	AAATTTCCT	wound-responsive element
Nitab4.5_0000008g0190	NtGSTU13	GT1-motif	GGTTAA	light response element
Nitab4.5_0000008g0190	NtGSTU13	GC-motif	CCCCCG	anaerobic induction
Nitab4.5_0000008g0190	NtGSTU13	TCT-motif	TCTTAC	light response element
Nitab4.5_0000008g0190	NtGSTU13	TC-rich repeats	ATTCTCTAAC	defense and stress responsiveness
Nitab4.5_0000008g0190	NtGSTU13	Box 4	ATTAAT	light response element
Nitab4.5_0000008g0190	NtGSTU13	Box 4	ATTAAT	light response element
Nitab4.5_0000008g0190	NtGSTU13	Box 4	ATTAAT	light response element
Nitab4.5_0000008g0190	NtGSTU13	G-Box	CACGTT	light response element
Nitab4.5_0000008g0190	NtGSTU13	ABRE	ACGTG	abscisic acid responsiveness
Nitab4.5_0000008g0190	NtGSTU13	Box 4	ATTAAT	light response element
Nitab4.5_0000008g0190	NtGSTU13	GA-motif	ATAGATAA	light response element
Nitab4.5_0000008g0190	NtGSTU13	LTR	CCGAAA	low-temperature responsiveness
Nitab4.5_0000008g0190	NtGSTU13	ABRE	ACGTG	abscisic acid responsiveness
Nitab4.5_0000008g0190	NtGSTU13	G-Box	CACGTT	light response element
Nitab4.5_0000008g0190	NtGSTU13	AuxRR-core	GGTCCAT	auxin-responsive element
Nitab4.5_0000008g0190	NtGSTU13	I-box	AAGATAAGGCT	light response element
Nitab4.5_0000008g0190	NtGSTU13	ARE	AAACCA	anaerobic induction
Nitab4.5_0000008g0190	NtGSTU13	I-box	GGATAAGGTG	light response element
Nitab4.5_0000008g0190	NtGSTU13	I-box	CCATATCCAAT	light response element
Nitab4.5_0000008g0200	NtGSTU14	ARE	AAACCA	anaerobic induction
Nitab4.5_0000008g0200	NtGSTU14	GT1-motif	GGTTAAT	light response element
Nitab4.5_0000008g0200	NtGSTU14	ARE	AAACCA	anaerobic induction
Nitab4.5_0000008g0200	NtGSTU14	Box 4	ATTAAT	light response element
Nitab4.5_0000008g0200	NtGSTU14	Box 4	ATTAAT	light response element
Nitab4.5_0000008g0200	NtGSTU14	TGA-element	AACGAC	auxin-responsive element
Nitab4.5_0000008g0200	NtGSTU14	AT1-motif	AATTATTTTTTATT	light response element
Nitab4.5_0000008g0200	NtGSTU14	GATA-motif	AAGATAAGATT	light response element
Nitab4.5_0000008g0200	NtGSTU14	Box 4	ATTAAT	light response element
Nitab4.5_0000008g0200	NtGSTU14	TGACG-motif	TGACG	MeJA-responsiveness
Nitab4.5_0000008g0200	NtGSTU14	CGTCA-motif	CGTCA	MeJA-responsiveness
Nitab4.5_0000026g0020	NtGSTU37	G-box	TAACACGTAG	light response element
Nitab4.5_0000026g0020	NtGSTU37	G-box	TACGTG	light response element
Nitab4.5_0000026g0020	NtGSTU37	ABRE	ACGTG	abscisic acid responsiveness
Nitab4.5_0000026g0020	NtGSTU37	MRE	AACCTAA	MYB binding site
Nitab4.5_0000026g0020	NtGSTU37	O2-site	GTTGACGTGA	zein metabolism regulation
Nitab4.5_0000026g0020	NtGSTU37	CGTCA-motif	CGTCA	MeJA-responsiveness
Nitab4.5_0000026g0020	NtGSTU37	TGACG-motif	TGACG	MeJA-responsiveness
Nitab4.5_0000026g0020	NtGSTU37	G-box	CACGTC	light response element
Nitab4.5_0000026g0020	NtGSTU37	ABRE	ACGTG	abscisic acid responsiveness
Nitab4.5_0000026g0020	NtGSTU37	I-box	CGATAAGGCG	light response element
Nitab4.5_0000026g0020	NtGSTU37	Box 4	ATTAAT	light response element
Nitab4.5_0000026g0020	NtGSTU37	ATCT-motif	AATCTAATCC	light response element
Nitab4.5_0000026g0020	NtGSTU37	ATCT-motif	AATCTAATCC	light response element
Nitab4.5_0000026g0020	NtGSTU37	G-box	CACGTC	light response element
Nitab4.5_0000026g0020	NtGSTU37	ABRE	ACGTG	abscisic acid responsiveness
Nitab4.5_0000026g0020	NtGSTU37	Box 4	ATTAAT	light response element
Nitab4.5_0000026g0020	NtGSTU37	CGTCA-motif	CGTCA	MeJA-responsiveness
Nitab4.5_0000026g0020	NtGSTU37	TGACG-motif	TGACG	MeJA-responsiveness
Nitab4.5_0000026g0020	NtGSTU37	CGTCA-motif	CGTCA	MeJA-responsiveness
Nitab4.5_0000026g0020	NtGSTU37	TGACG-motif	TGACG	MeJA-responsiveness
Nitab4.5_0000026g0020	NtGSTU37	Box 4	ATTAAT	light response element
Nitab4.5_0000026g0020	NtGSTU37	GARE-motif	TCTGTTG	gibberellin-responsive element
Nitab4.5_0000026g0020	NtGSTU37	CGTCA-motif	CGTCA	MeJA-responsiveness
Nitab4.5_0000026g0020	NtGSTU37	TGACG-motif	TGACG	MeJA-responsiveness
Nitab4.5_0000026g0020	NtGSTU37	CAT-box	GCCACT	meristem expression
Nitab4.5_0000026g0020	NtGSTU37	CGTCA-motif	CGTCA	MeJA-responsiveness
Nitab4.5_0000026g0020	NtGSTU37	TGACG-motif	TGACG	MeJA-responsiveness
Nitab4.5_0000026g0020	NtGSTU37	ARE	AAACCA	anaerobic induction
Nitab4.5_0000026g0020	NtGSTU37	G-Box	CACGTT	light response element
Nitab4.5_0000026g0020	NtGSTU37	ABRE	ACGTG	abscisic acid responsiveness
Nitab4.5_0000026g0020	NtGSTU37	CCAAT-box	CAACGG	MYBHv1 binding site
Nitab4.5_0000026g0020	NtGSTU37	ABRE	TACGGTC	abscisic acid responsiveness
Nitab4.5_0000026g0030	NtGSTU38	TCA-element	CCATCTTTTT	salicylic acid responsiveness
Nitab4.5_0000026g0030	NtGSTU38	TGA-element	AACGAC	auxin-responsive element
Nitab4.5_0000026g0030	NtGSTU38	TGA-element	AACGAC	auxin-responsive element
Nitab4.5_0000026g0030	NtGSTU38	TGACG-motif	TGACG	MeJA-responsiveness
Nitab4.5_0000026g0030	NtGSTU38	CGTCA-motif	CGTCA	MeJA-responsiveness
Nitab4.5_0000026g0030	NtGSTU38	TGACG-motif	TGACG	MeJA-responsiveness
Nitab4.5_0000026g0030	NtGSTU38	CGTCA-motif	CGTCA	MeJA-responsiveness
Nitab4.5_0000026g0030	NtGSTU38	ARE	AAACCA	anaerobic induction
Nitab4.5_0000026g0030	NtGSTU38	chs-CMA1a	TTACTTAA	light response element
Nitab4.5_0000026g0030	NtGSTU38	TCT-motif	TCTTAC	light response element
Nitab4.5_0000026g0030	NtGSTU38	TCT-motif	TCTTAC	light response element
Nitab4.5_0000026g0030	NtGSTU38	TGA-element	AACGAC	auxin-responsive element
Nitab4.5_0000026g0030	NtGSTU38	I-box	AAGATAAGGCT	light response element
Nitab4.5_0000026g0030	NtGSTU38	GT1-motif	GGTTAA	light response element
Nitab4.5_0000026g0030	NtGSTU38	LTR	CCGAAA	low-temperature responsiveness
Nitab4.5_0000026g0030	NtGSTU38	GCN4_motif	TGAGTCA	endosperm expression
Nitab4.5_0000026g0030	NtGSTU38	TGACG-motif	TGACG	MeJA-responsiveness
Nitab4.5_0000026g0030	NtGSTU38	CGTCA-motif	CGTCA	MeJA-responsiveness
Nitab4.5_0000026g0030	NtGSTU38	TC-rich repeats	ATTCTCTAAC	defense and stress responsiveness
Nitab4.5_0000091g0400	NtGSTU28	I-box	TGATAATGT	light response element
Nitab4.5_0000091g0400	NtGSTU28	G-box	CACGAC	light response element
Nitab4.5_0000091g0400	NtGSTU28	GT1-motif	GGTTAA	light response element
Nitab4.5_0000091g0400	NtGSTU28	MBS	CAACTG	MYB binding site
Nitab4.5_0000091g0400	NtGSTU28	GT1-motif	GGTTAAT	light response element
Nitab4.5_0000091g0400	NtGSTU28	ABRE	ACGTG	abscisic acid responsiveness
Nitab4.5_0000091g0400	NtGSTU28	G-box	TACGTG	light response element
Nitab4.5_0000091g0400	NtGSTU28	ABRE	ACGTG	abscisic acid responsiveness
Nitab4.5_0000091g0400	NtGSTU28	G-box	TACGTG	light response element
Nitab4.5_0000091g0400	NtGSTU28	G-box	CACGAC	light response element
Nitab4.5_0000091g0400	NtGSTU28	I-box	TGATAATGT	light response element
Nitab4.5_0000091g0400	NtGSTU28	Box 4	ATTAAT	light response element
Nitab4.5_0000091g0400	NtGSTU28	ARE	AAACCA	anaerobic induction
Nitab4.5_0000091g0400	NtGSTU28	CAT-box	GCCACT	meristem expression
Nitab4.5_0000091g0400	NtGSTU28	GT1-motif	GGTTAA	light response element
Nitab4.5_0000091g0400	NtGSTU28	G-box	TAACACGTAG	light response element
Nitab4.5_0000091g0400	NtGSTU28	circadian	CAAAGATATC	circadian control
Nitab4.5_0000091g0400	NtGSTU28	CCAAT-box	CAACGG	MYBHv1 binding site
Nitab4.5_0000091g0400	NtGSTU28	ARE	AAACCA	anaerobic induction
Nitab4.5_0000091g0400	NtGSTU28	I-box	TAGATAACC	light response element
Nitab4.5_0000091g0400	NtGSTU28	I-box	ATGATAAGGTC	light response element
Nitab4.5_0000091g0400	NtGSTU28	G-box	TACGTG	light response element
Nitab4.5_0000091g0400	NtGSTU28	ABRE	ACGTG	abscisic acid responsiveness
Nitab4.5_0000091g0400	NtGSTU28	GT1-motif	GGTTAA	light response element
Nitab4.5_0000091g0400	NtGSTU28	O2-site	GATGATGTGG	zein metabolism regulation
Nitab4.5_0000091g0400	NtGSTU28	ARE	AAACCA	anaerobic induction
Nitab4.5_0000202g0470	NtGSTL3	ARE	AAACCA	anaerobic induction
Nitab4.5_0000202g0470	NtGSTL3	ARE	AAACCA	anaerobic induction
Nitab4.5_0000202g0470	NtGSTL3	ARE	AAACCA	anaerobic induction
Nitab4.5_0000202g0470	NtGSTL3	LTR	CCGAAA	low-temperature responsiveness
Nitab4.5_0000202g0470	NtGSTL3	ARE	AAACCA	anaerobic induction
Nitab4.5_0000202g0470	NtGSTL3	ARE	AAACCA	anaerobic induction
Nitab4.5_0000202g0470	NtGSTL3	ACE	CTAACGTATT	light response element
Nitab4.5_0000202g0470	NtGSTL3	Box 4	ATTAAT	light response element
Nitab4.5_0000202g0470	NtGSTL3	CGTCA-motif	CGTCA	MeJA-responsiveness
Nitab4.5_0000202g0470	NtGSTL3	TGACG-motif	TGACG	MeJA-responsiveness
Nitab4.5_0000202g0470	NtGSTL3	ARE	AAACCA	anaerobic induction
Nitab4.5_0000202g0470	NtGSTL3	Box 4	ATTAAT	light response element
Nitab4.5_0000202g0470	NtGSTL3	Box 4	ATTAAT	light response element
Nitab4.5_0000202g0470	NtGSTL3	ATCT-motif	AATCTAATCC	light response element
Nitab4.5_0000202g0470	NtGSTL3	LS7	CAGATTTATTTTTA	light response element
Nitab4.5_0000202g0470	NtGSTL3	ARE	AAACCA	anaerobic induction
Nitab4.5_0000202g0470	NtGSTL3	ARE	AAACCA	anaerobic induction
Nitab4.5_0000202g0470	NtGSTL3	TCCC-motif	TCTCCCT	light response element
Nitab4.5_0000202g0470	NtGSTL3	MBS	CAACTG	MYB binding site
Nitab4.5_0000202g0470	NtGSTL3	CAT-box	GCCACT	meristem expression
Nitab4.5_0000202g0470	NtGSTL3	O2-site	GATGACATGG	zein metabolism regulation
Nitab4.5_0000202g0470	NtGSTL3	GT1-motif	GGTTAA	light response element
Nitab4.5_0000202g0470	NtGSTL3	CCAAT-box	CAACGG	MYBHv1 binding site
Nitab4.5_0000202g0470	NtGSTL3	CGTCA-motif	CGTCA	MeJA-responsiveness
Nitab4.5_0000202g0470	NtGSTL3	TGACG-motif	TGACG	MeJA-responsiveness
Nitab4.5_0000317g0210	NtTCHQD1	GATA-motif	AAGGATAAGG	light response element
Nitab4.5_0000317g0210	NtTCHQD1	I-box	GGATAAGGTG	light response element
Nitab4.5_0000317g0210	NtTCHQD1	chs-CMA2a	TCACTTGA	light response element
Nitab4.5_0000317g0210	NtTCHQD1	GT1-motif	GGTTAA	light response element
Nitab4.5_0000317g0210	NtTCHQD1	TGACG-motif	TGACG	MeJA-responsiveness
Nitab4.5_0000317g0210	NtTCHQD1	CGTCA-motif	CGTCA	MeJA-responsiveness
Nitab4.5_0000317g0210	NtTCHQD1	CAT-box	GCCACT	meristem expression
Nitab4.5_0000317g0210	NtTCHQD1	Sp1	GGGCGG	light response element
Nitab4.5_0000317g0210	NtTCHQD1	TGACG-motif	TGACG	MeJA-responsiveness
Nitab4.5_0000317g0210	NtTCHQD1	CGTCA-motif	CGTCA	MeJA-responsiveness
Nitab4.5_0000317g0210	NtTCHQD1	ARE	AAACCA	anaerobic induction
Nitab4.5_0000317g0210	NtTCHQD1	Box 4	ATTAAT	light response element
Nitab4.5_0000317g0210	NtTCHQD1	TGACG-motif	TGACG	MeJA-responsiveness
Nitab4.5_0000317g0210	NtTCHQD1	CGTCA-motif	CGTCA	MeJA-responsiveness
Nitab4.5_0000317g0210	NtTCHQD1	TC-rich repeats	ATTCTCTAAC	defense and stress responsiveness
Nitab4.5_0000317g0210	NtTCHQD1	ARE	AAACCA	anaerobic induction
Nitab4.5_0000317g0210	NtTCHQD1	TCA-element	CCATCTTTTT	salicylic acid responsiveness
Nitab4.5_0000317g0210	NtTCHQD1	GA-motif	ATAGATAA	light response element
Nitab4.5_0000356g0010	NtGSTU15	CAT-box	GCCACT	meristem expression
Nitab4.5_0000356g0010	NtGSTU15	O2-site	GTTGACGTGA	zein metabolism regulation
Nitab4.5_0000356g0010	NtGSTU15	ABRE	ACGTG	abscisic acid responsiveness
Nitab4.5_0000356g0010	NtGSTU15	G-box	CACGTC	light response element
Nitab4.5_0000356g0010	NtGSTU15	TGACG-motif	TGACG	MeJA-responsiveness
Nitab4.5_0000356g0010	NtGSTU15	CGTCA-motif	CGTCA	MeJA-responsiveness
Nitab4.5_0000356g0010	NtGSTU15	AuxRR-core	GGTCCAT	auxin-responsive element
Nitab4.5_0000356g0010	NtGSTU15	MBS	CAACTG	MYB binding site
Nitab4.5_0000356g0010	NtGSTU15	Box 4	ATTAAT	light response element
Nitab4.5_0000356g0010	NtGSTU15	ATCT-motif	AATCTAATCC	light response element
Nitab4.5_0000356g0010	NtGSTU15	TGA-element	AACGAC	auxin-responsive element
Nitab4.5_0000356g0010	NtGSTU15	LAMP-element	CTTTATCA	light response element
Nitab4.5_0000356g0010	NtGSTU15	ATC-motif	AGTAATCT	light response element
Nitab4.5_0000356g0010	NtGSTU15	chs-CMA1a	TTACTTAA	light response element
Nitab4.5_0000356g0010	NtGSTU15	GT1-motif	GGTTAA	light response element
Nitab4.5_0000356g0010	NtGSTU15	CCAAT-box	CAACGG	MYBHv1 binding site
Nitab4.5_0000356g0010	NtGSTU15	ABRE	ACGTG	abscisic acid responsiveness
Nitab4.5_0000356g0010	NtGSTU15	G-box	TACGTG	light response element
Nitab4.5_0000356g0010	NtGSTU15	GA-motif	ATAGATAA	light response element
Nitab4.5_0000356g0010	NtGSTU15	GCN4_motif	TGAGTCA	endosperm expression
Nitab4.5_0000356g0010	NtGSTU15	Box 4	ATTAAT	light response element
Nitab4.5_0000356g0010	NtGSTU15	Box 4	ATTAAT	light response element
Nitab4.5_0000356g0010	NtGSTU15	O2-site	GATGATGTGG	zein metabolism regulation
Nitab4.5_0000356g0010	NtGSTU15	MBS	CAACTG	MYB binding site
Nitab4.5_0000356g0010	NtGSTU15	TGACG-motif	TGACG	MeJA-responsiveness
Nitab4.5_0000356g0010	NtGSTU15	CGTCA-motif	CGTCA	MeJA-responsiveness
Nitab4.5_0000356g0010	NtGSTU15	ARE	AAACCA	anaerobic induction
Nitab4.5_0000356g0010	NtGSTU15	TC-rich repeats	ATTCTCTAAC	defense and stress responsiveness
Nitab4.5_0000385g0220	NtGSTU36	AE-box	AGAAACTT	light response element
Nitab4.5_0000385g0220	NtGSTU36	Box 4	ATTAAT	light response element
Nitab4.5_0000385g0220	NtGSTU36	ARE	AAACCA	anaerobic induction
Nitab4.5_0000385g0220	NtGSTU36	TC-rich repeats	GTTTTCTTAC	defense and stress responsiveness
Nitab4.5_0000385g0220	NtGSTU36	CGTCA-motif	CGTCA	MeJA-responsiveness
Nitab4.5_0000385g0220	NtGSTU36	TGACG-motif	TGACG	MeJA-responsiveness
Nitab4.5_0000385g0220	NtGSTU36	Box 4	ATTAAT	light response element
Nitab4.5_0000385g0220	NtGSTU36	TC-rich repeats	ATTCTCTAAC	defense and stress responsiveness
Nitab4.5_0000385g0220	NtGSTU36	CAT-box	GCCACT	meristem expression
Nitab4.5_0000385g0220	NtGSTU36	HD-Zip 1	CAAT(A/T)ATTG	differentiation of the palisade mesophyll cells
Nitab4.5_0000385g0220	NtGSTU36	AuxRR-core	GGTCCAT	auxin-responsive element
Nitab4.5_0000385g0220	NtGSTU36	LTR	CCGAAA	low-temperature responsiveness
Nitab4.5_0000385g0220	NtGSTU36	LTR	CCGAAA	low-temperature responsiveness
Nitab4.5_0000385g0220	NtGSTU36	LTR	CCGAAA	low-temperature responsiveness
Nitab4.5_0000385g0220	NtGSTU36	TCT-motif	TCTTAC	light response element
Nitab4.5_0000385g0220	NtGSTU36	TC-rich repeats	ATTCTCTAAC	defense and stress responsiveness
Nitab4.5_0000385g0220	NtGSTU36	ARE	AAACCA	anaerobic induction
Nitab4.5_0000385g0220	NtGSTU36	WUN-motif	AAATTTCCT	wound-responsive element
Nitab4.5_0000385g0220	NtGSTU36	TCT-motif	TCTTAC	light response element
Nitab4.5_0000385g0220	NtGSTU36	Box 4	ATTAAT	light response element
Nitab4.5_0000385g0220	NtGSTU36	GATA-motif	AAGATAAGATT	light response element
Nitab4.5_0000385g0220	NtGSTU36	CGTCA-motif	CGTCA	MeJA-responsiveness
Nitab4.5_0000385g0220	NtGSTU36	TGACG-motif	TGACG	MeJA-responsiveness
Nitab4.5_0000385g0220	NtGSTU36	LTR	CCGAAA	low-temperature responsiveness
Nitab4.5_0000385g0220	NtGSTU36	LTR	CCGAAA	low-temperature responsiveness
Nitab4.5_0000385g0220	NtGSTU36	ARE	AAACCA	anaerobic induction
Nitab4.5_0000385g0220	NtGSTU36	MRE	AACCTAA	MYB binding site
Nitab4.5_0000385g0220	NtGSTU36	CGTCA-motif	CGTCA	MeJA-responsiveness
Nitab4.5_0000385g0220	NtGSTU36	TGACG-motif	TGACG	MeJA-responsiveness
Nitab4.5_0000451g0140	NtGSTU18	CGTCA-motif	CGTCA	MeJA-responsiveness
Nitab4.5_0000451g0140	NtGSTU18	TGACG-motif	TGACG	MeJA-responsiveness
Nitab4.5_0000451g0140	NtGSTU18	G-box	CAGACGTGGCA	light response element
Nitab4.5_0000451g0140	NtGSTU18	G-box	CACGTC	light response element
Nitab4.5_0000451g0140	NtGSTU18	ABRE	ACGTG	abscisic acid responsiveness
Nitab4.5_0000451g0140	NtGSTU18	MBS	CAACTG	MYB binding site
Nitab4.5_0000451g0140	NtGSTU18	GATA-motif	GATAGGG	light response element
Nitab4.5_0000451g0140	NtGSTU18	MBS	CAACTG	MYB binding site
Nitab4.5_0000451g0140	NtGSTU18	Box 4	ATTAAT	light response element
Nitab4.5_0000451g0140	NtGSTU18	TCT-motif	TCTTAC	light response element
Nitab4.5_0000451g0140	NtGSTU18	TCA-element	TCAGAAGAGG	salicylic acid responsiveness
Nitab4.5_0000451g0140	NtGSTU18	AuxRR-core	GGTCCAT	auxin-responsive element
Nitab4.5_0000451g0140	NtGSTU18	circadian	CAAAGATATC	circadian control
Nitab4.5_0000451g0140	NtGSTU18	CCAAT-box	CAACGG	MYBHv1 binding site
Nitab4.5_0000451g0140	NtGSTU18	GATA-motif	GATAGGA	light response element
Nitab4.5_0000451g0140	NtGSTU18	CCAAT-box	CAACGG	MYBHv1 binding site
Nitab4.5_0000451g0140	NtGSTU18	CGTCA-motif	CGTCA	MeJA-responsiveness
Nitab4.5_0000451g0140	NtGSTU18	TGACG-motif	TGACG	MeJA-responsiveness
Nitab4.5_0000451g0140	NtGSTU18	LAMP-element	CTTTATCA	light response element
Nitab4.5_0000451g0140	NtGSTU18	GC-motif	CCCCCG	anaerobic induction
Nitab4.5_0000451g0140	NtGSTU18	ARE	AAACCA	anaerobic induction
Nitab4.5_0000451g0140	NtGSTU18	chs-CMA2a	TCACTTGA	light response element
Nitab4.5_0000451g0140	NtGSTU18	GATA-motif	AAGGATAAGG	light response element
Nitab4.5_0000457g0340	NtGSTZ3	ARE	AAACCA	anaerobic induction
Nitab4.5_0000457g0340	NtGSTZ3	O2-site	GATGATGTGG	zein metabolism regulation
Nitab4.5_0000457g0340	NtGSTZ3	G-Box	TCCACATGGCA	light response element
Nitab4.5_0000457g0340	NtGSTZ3	G-box	CACGAC	light response element
Nitab4.5_0000457g0340	NtGSTZ3	G-box	CACGAC	light response element
Nitab4.5_0000457g0340	NtGSTZ3	Box 4	ATTAAT	light response element
Nitab4.5_0000457g0340	NtGSTZ3	chs-CMA1a	TTACTTAA	light response element
Nitab4.5_0000457g0340	NtGSTZ3	Box 4	ATTAAT	light response element
Nitab4.5_0000457g0340	NtGSTZ3	ARE	AAACCA	anaerobic induction
Nitab4.5_0000457g0340	NtGSTZ3	AE-box	AGAAACAA	light response element
Nitab4.5_0000457g0340	NtGSTZ3	Sp1	GGGCGG	light response element
Nitab4.5_0000457g0340	NtGSTZ3	O2-site	GATGA(C/T)(A/G)TG(A/G)	zein metabolism regulation
Nitab4.5_0000457g0340	NtGSTZ3	TCA-element	CCATCTTTTT	salicylic acid responsiveness
Nitab4.5_0000457g0340	NtGSTZ3	ARE	AAACCA	anaerobic induction
Nitab4.5_0000457g0340	NtGSTZ3	G-box	TACGTG	light response element
Nitab4.5_0000457g0340	NtGSTZ3	ABRE	ACGTG	abscisic acid responsiveness
Nitab4.5_0000457g0340	NtGSTZ3	MBS	CAACTG	MYB binding site
Nitab4.5_0000457g0340	NtGSTZ3	GCN4_motif	TGAGTCA	endosperm expression
Nitab4.5_0000457g0340	NtGSTZ3	Box 4	ATTAAT	light response element
Nitab4.5_0000457g0340	NtGSTZ3	GATA-motif	AAGATAAGATT	light response element
Nitab4.5_0000483g0230	NtGSTF3	TGACG-motif	TGACG	MeJA-responsiveness
Nitab4.5_0000483g0230	NtGSTF3	CGTCA-motif	CGTCA	MeJA-responsiveness
Nitab4.5_0000483g0230	NtGSTF3	G-box	TAACACGTAG	light response element
Nitab4.5_0000483g0230	NtGSTF3	GCN4_motif	TGAGTCA	endosperm expression
Nitab4.5_0000483g0230	NtGSTF3	ACE	CTAACGTATT	light response element
Nitab4.5_0000483g0230	NtGSTF3	G-box	CACGAC	light response element
Nitab4.5_0000483g0230	NtGSTF3	Box 4	ATTAAT	light response element
Nitab4.5_0000483g0230	NtGSTF3	TGA-element	AACGAC	auxin-responsive element
Nitab4.5_0000483g0230	NtGSTF3	CAT-box	GCCACT	meristem expression
Nitab4.5_0000483g0230	NtGSTF3	GT1-motif	GGTTAA	light response element
Nitab4.5_0000483g0230	NtGSTF3	TCT-motif	TCTTAC	light response element
Nitab4.5_0000483g0230	NtGSTF3	TGA-element	AACGAC	auxin-responsive element
Nitab4.5_0000483g0230	NtGSTF3	ARE	AAACCA	anaerobic induction
Nitab4.5_0000483g0230	NtGSTF3	ABRE	CACGTG	abscisic acid responsiveness
Nitab4.5_0000483g0230	NtGSTF3	G-Box	CACGTG	light response element
Nitab4.5_0000483g0230	NtGSTF3	G-box	CACGTG	light response element
Nitab4.5_0000483g0230	NtGSTF3	ABRE	ACGTG	abscisic acid responsiveness
Nitab4.5_0000483g0230	NtGSTF3	G-Box	CACGTT	light response element
Nitab4.5_0000483g0230	NtGSTF3	ABRE	ACGTG	abscisic acid responsiveness
Nitab4.5_0000483g0230	NtGSTF3	GT1-motif	GGTTAA	light response element
Nitab4.5_0000483g0230	NtGSTF3	GT1-motif	GGTTAA	light response element
Nitab4.5_0000483g0230	NtGSTF3	MRE	AACCTAA	MYB binding site
Nitab4.5_0000498g0140	NtGSTF2	G-box	CACGTC	light response element
Nitab4.5_0000498g0140	NtGSTF2	ABRE	ACGTG	abscisic acid responsiveness
Nitab4.5_0000498g0140	NtGSTF2	ARE	AAACCA	anaerobic induction
Nitab4.5_0000498g0140	NtGSTF2	LTR	CCGAAA	low-temperature responsiveness
Nitab4.5_0000498g0140	NtGSTF2	Box 4	ATTAAT	light response element
Nitab4.5_0000498g0140	NtGSTF2	MBS	CAACTG	MYB binding site
Nitab4.5_0000498g0140	NtGSTF2	AE-box	AGAAACAA	light response element
Nitab4.5_0000498g0140	NtGSTF2	ATCT-motif	AATCTAATCC	light response element
Nitab4.5_0000498g0140	NtGSTF2	GARE-motif	TCTGTTG	gibberellin-responsive element
Nitab4.5_0000498g0140	NtGSTF2	I-box	GTATAAGGCC	light response element
Nitab4.5_0000498g0140	NtGSTF2	Box 4	ATTAAT	light response element
Nitab4.5_0000498g0140	NtGSTF2	GCN4_motif	TGAGTCA	endosperm expression
Nitab4.5_0000498g0140	NtGSTF2	GT1-motif	GGTTAAT	light response element
Nitab4.5_0000498g0140	NtGSTF2	P-box	CCTTTTG	gibberellin-responsive element
Nitab4.5_0000498g0140	NtGSTF2	GT1-motif	GGTTAAT	light response element
Nitab4.5_0000498g0140	NtGSTF2	TCA-element	CCATCTTTTT	salicylic acid responsiveness
Nitab4.5_0000498g0140	NtGSTF2	Box 4	ATTAAT	light response element
Nitab4.5_0000498g0140	NtGSTF2	GATA-motif	AAGGATAAGG	light response element
Nitab4.5_0000498g0140	NtGSTF2	I-box	GGATAAGGTG	light response element
Nitab4.5_0000505g0100	NtGSTU20	TGA-element	AACGAC	auxin-responsive element
Nitab4.5_0000505g0100	NtGSTU20	MBS	CAACTG	MYB binding site
Nitab4.5_0000505g0100	NtGSTU20	ARE	AAACCA	anaerobic induction
Nitab4.5_0000505g0100	NtGSTU20	ARE	AAACCA	anaerobic induction
Nitab4.5_0000505g0100	NtGSTU20	ARE	AAACCA	anaerobic induction
Nitab4.5_0000505g0100	NtGSTU20	TATC-box	TATCCCA	gibberellin-responsiveness
Nitab4.5_0000505g0100	NtGSTU20	GT1-motif	GGTTAAT	light response element
Nitab4.5_0000505g0100	NtGSTU20	GT1-motif	GGTTAA	light response element
Nitab4.5_0000505g0100	NtGSTU20	CGTCA-motif	CGTCA	MeJA-responsiveness
Nitab4.5_0000505g0100	NtGSTU20	TGACG-motif	TGACG	MeJA-responsiveness
Nitab4.5_0000505g0100	NtGSTU20	ARE	AAACCA	anaerobic induction
Nitab4.5_0000505g0100	NtGSTU20	GT1-motif	GGTTAA	light response element
Nitab4.5_0000505g0100	NtGSTU20	GT1-motif	GGTTAA	light response element
Nitab4.5_0000505g0100	NtGSTU20	TCCC-motif	TCTCCCT	light response element
Nitab4.5_0000505g0100	NtGSTU20	GA-motif	ATAGATAA	light response element
Nitab4.5_0000505g0100	NtGSTU20	GATA-motif	GATAGGG	light response element
Nitab4.5_0000505g0100	NtGSTU20	TGA-element	AACGAC	auxin-responsive element
Nitab4.5_0000505g0100	NtGSTU20	Box 4	ATTAAT	light response element
Nitab4.5_0000505g0100	NtGSTU20	GCN4_motif	TGAGTCA	endosperm expression
Nitab4.5_0000505g0100	NtGSTU20	Box 4	ATTAAT	light response element
Nitab4.5_0000505g0110	NtGSTU21	Box 4	ATTAAT	light response element
Nitab4.5_0000505g0110	NtGSTU21	ATCT-motif	AATCTAATCC	light response element
Nitab4.5_0000505g0110	NtGSTU21	MBS	CAACTG	MYB binding site
Nitab4.5_0000505g0110	NtGSTU21	TCT-motif	TCTTAC	light response element
Nitab4.5_0000505g0110	NtGSTU21	Sp1	GGGCGG	light response element
Nitab4.5_0000505g0110	NtGSTU21	ABRE	ACGTG	abscisic acid responsiveness
Nitab4.5_0000505g0110	NtGSTU21	G-Box	CACGTT	light response element
Nitab4.5_0000505g0110	NtGSTU21	Box 4	ATTAAT	light response element
Nitab4.5_0000505g0110	NtGSTU21	GT1-motif	GGTTAA	light response element
Nitab4.5_0000505g0110	NtGSTU21	I-box	CCATATCCAAT	light response element
Nitab4.5_0000505g0110	NtGSTU21	GATA-motif	AAGATAAGATT	light response element
Nitab4.5_0000505g0110	NtGSTU21	CAT-box	GCCACT	meristem expression
Nitab4.5_0000505g0110	NtGSTU21	Box 4	ATTAAT	light response element
Nitab4.5_0000505g0110	NtGSTU21	LTR	CCGAAA	low-temperature responsiveness
Nitab4.5_0000505g0110	NtGSTU21	G-box	CACGAC	light response element
Nitab4.5_0000639g0200	NtGSTU34	LTR	CCGAAA	low-temperature responsiveness
Nitab4.5_0000639g0200	NtGSTU34	ABRE	ACGTG	abscisic acid responsiveness
Nitab4.5_0000639g0200	NtGSTU34	G-box	CACGTC	light response element
Nitab4.5_0000639g0200	NtGSTU34	GATA-motif	AAGATAAGATT	light response element
Nitab4.5_0000639g0200	NtGSTU34	TCA-element	TCAGAAGAGG	salicylic acid responsiveness
Nitab4.5_0000639g0200	NtGSTU34	GT1-motif	GGTTAAT	light response element
Nitab4.5_0000639g0200	NtGSTU34	GT1-motif	GGTTAA	light response element
Nitab4.5_0000639g0200	NtGSTU34	LTR	CCGAAA	low-temperature responsiveness
Nitab4.5_0000639g0200	NtGSTU34	ARE	AAACCA	anaerobic induction
Nitab4.5_0000639g0200	NtGSTU34	Box 4	ATTAAT	light response element
Nitab4.5_0000639g0200	NtGSTU34	TGA-element	AACGAC	auxin-responsive element
Nitab4.5_0000639g0200	NtGSTU34	MBS	CAACTG	MYB binding site
Nitab4.5_0000639g0200	NtGSTU34	TGA-element	AACGAC	auxin-responsive element
Nitab4.5_0000639g0200	NtGSTU34	LTR	CCGAAA	low-temperature responsiveness
Nitab4.5_0000639g0200	NtGSTU34	CGTCA-motif	CGTCA	MeJA-responsiveness
Nitab4.5_0000639g0200	NtGSTU34	TGACG-motif	TGACG	MeJA-responsiveness
Nitab4.5_0000639g0200	NtGSTU34	TGA-element	AACGAC	auxin-responsive element
Nitab4.5_0000639g0200	NtGSTU34	GT1-motif	GGTTAA	light response element
Nitab4.5_0000639g0200	NtGSTU34	I-box	AAGATAAGGCT	light response element
Nitab4.5_0000639g0200	NtGSTU34	LTR	CCGAAA	low-temperature responsiveness
Nitab4.5_0000639g0200	NtGSTU34	TGA-element	AACGAC	auxin-responsive element
Nitab4.5_0000639g0200	NtGSTU34	GT1-motif	GGTTAAT	light response element
Nitab4.5_0000639g0200	NtGSTU34	TGA-element	AACGAC	auxin-responsive element
Nitab4.5_0000639g0200	NtGSTU34	I-box	CGATAAGGCG	light response element
Nitab4.5_0000639g0200	NtGSTU34	TCCC-motif	TCTCCCT	light response element
Nitab4.5_0000639g0200	NtGSTU34	GATA-motif	GATAGGG	light response element
Nitab4.5_0000639g0200	NtGSTU34	I-box	CGATAAGGCG	light response element
Nitab4.5_0000639g0200	NtGSTU34	GATA-motif	GATAGGA	light response element
Nitab4.5_0000639g0200	NtGSTU34	TCT-motif	TCTTAC	light response element
Nitab4.5_0000639g0200	NtGSTU34	GARE-motif	TCTGTTG	gibberellin-responsive element
Nitab4.5_0000639g0240	NtGSTU35	GT1-motif	GGTTAA	light response element
Nitab4.5_0000639g0240	NtGSTU35	GTGGC-motif	GATTCTGTGGC	light response element
Nitab4.5_0000639g0240	NtGSTU35	G-box	CACGAC	light response element
Nitab4.5_0000639g0240	NtGSTU35	Box 4	ATTAAT	light response element
Nitab4.5_0000639g0240	NtGSTU35	TCCC-motif	TCTCCCT	light response element
Nitab4.5_0000639g0240	NtGSTU35	LAMP-element	CTTTATCA	light response element
Nitab4.5_0000639g0240	NtGSTU35	TCT-motif	TCTTAC	light response element
Nitab4.5_0000639g0240	NtGSTU35	chs-CMA2a	TCACTTGA	light response element
Nitab4.5_0000639g0240	NtGSTU35	GATA-motif	AAGATAAGATT	light response element
Nitab4.5_0000639g0240	NtGSTU35	CGTCA-motif	CGTCA	MeJA-responsiveness
Nitab4.5_0000639g0240	NtGSTU35	TGACG-motif	TGACG	MeJA-responsiveness
Nitab4.5_0000639g0240	NtGSTU35	G-Box	CACGTT	light response element
Nitab4.5_0000639g0240	NtGSTU35	ABRE	ACGTG	abscisic acid responsiveness
Nitab4.5_0000639g0240	NtGSTU35	TCT-motif	TCTTAC	light response element
Nitab4.5_0000641g0050	NtGSTU32	P-box	CCTTTTG	gibberellin-responsive element
Nitab4.5_0000641g0050	NtGSTU32	GC-motif	CCCCCG	anaerobic induction
Nitab4.5_0000641g0050	NtGSTU32	I-box	TGATAATGT	light response element
Nitab4.5_0000641g0050	NtGSTU32	ARE	AAACCA	anaerobic induction
Nitab4.5_0000641g0050	NtGSTU32	Box 4	ATTAAT	light response element
Nitab4.5_0000641g0050	NtGSTU32	ABRE	ACGTG	abscisic acid responsiveness
Nitab4.5_0000641g0050	NtGSTU32	G-box	TACGTG	light response element
Nitab4.5_0000641g0050	NtGSTU32	ABRE	TACGTGTC	abscisic acid responsiveness
Nitab4.5_0000641g0050	NtGSTU32	ABRE	ACGTG	abscisic acid responsiveness
Nitab4.5_0000641g0050	NtGSTU32	G-box	TACGTG	light response element
Nitab4.5_0000641g0050	NtGSTU32	GT1-motif	GGTTAA	light response element
Nitab4.5_0000641g0050	NtGSTU32	LTR	CCGAAA	low-temperature responsiveness
Nitab4.5_0000641g0050	NtGSTU32	LTR	CCGAAA	low-temperature responsiveness
Nitab4.5_0000641g0050	NtGSTU32	TGA-element	AACGAC	auxin-responsive element
Nitab4.5_0000641g0050	NtGSTU32	TGA-element	AACGAC	auxin-responsive element
Nitab4.5_0000641g0050	NtGSTU32	Box 4	ATTAAT	light response element
Nitab4.5_0000641g0050	NtGSTU32	ARE	AAACCA	anaerobic induction
Nitab4.5_0000641g0050	NtGSTU32	ARE	AAACCA	anaerobic induction
Nitab4.5_0000641g0050	NtGSTU32	TC-rich repeats	GTTTTCTTAC	defense and stress responsiveness
Nitab4.5_0000641g0050	NtGSTU32	I-box	CCATATCCAAT	light response element
Nitab4.5_0000641g0050	NtGSTU32	TGA-element	AACGAC	auxin-responsive element
Nitab4.5_0000641g0050	NtGSTU32	TCA-element	CCATCTTTTT	salicylic acid responsiveness
Nitab4.5_0000641g0050	NtGSTU32	CGTCA-motif	CGTCA	MeJA-responsiveness
Nitab4.5_0000641g0050	NtGSTU32	TGACG-motif	TGACG	MeJA-responsiveness
Nitab4.5_0000652g0040	NtGSTU39	ATC-motif	AGTAATCT	light response element
Nitab4.5_0000652g0040	NtGSTU39	ARE	AAACCA	anaerobic induction
Nitab4.5_0000652g0040	NtGSTU39	TGACG-motif	TGACG	MeJA-responsiveness
Nitab4.5_0000652g0040	NtGSTU39	CGTCA-motif	CGTCA	MeJA-responsiveness
Nitab4.5_0000652g0040	NtGSTU39	MBS	CAACTG	MYB binding site
Nitab4.5_0000652g0040	NtGSTU39	Box 4	ATTAAT	light response element
Nitab4.5_0000652g0040	NtGSTU39	CAT-box	GCCACT	meristem expression
Nitab4.5_0000652g0040	NtGSTU39	LAMP-element	CTTTATCA	light response element
Nitab4.5_0000652g0040	NtGSTU39	circadian	CAAAGATATC	circadian control
Nitab4.5_0000652g0040	NtGSTU39	ARE	AAACCA	anaerobic induction
Nitab4.5_0000652g0040	NtGSTU39	ABRE	ACGTG	abscisic acid responsiveness
Nitab4.5_0000652g0040	NtGSTU39	G-box	TACGTG	light response element
Nitab4.5_0000652g0040	NtGSTU39	Gap-box	CAAATGAA(A/G)A	light response element
Nitab4.5_0000652g0040	NtGSTU39	ABRE	AACCCGG	abscisic acid responsiveness
Nitab4.5_0000652g0040	NtGSTU39	AuxRR-core	GGTCCAT	auxin-responsive element
Nitab4.5_0000652g0040	NtGSTU39	GT1-motif	GGTTAA	light response element
Nitab4.5_0000652g0040	NtGSTU39	O2-site	GATGATGTGG	zein metabolism regulation
Nitab4.5_0000652g0040	NtGSTU39	I-box	GATAAGGGT	light response element
Nitab4.5_0000652g0040	NtGSTU39	ARE	AAACCA	anaerobic induction
Nitab4.5_0000652g0050	NtGSTU40	G-Box	CACGTT	light response element
Nitab4.5_0000652g0050	NtGSTU40	ABRE	ACGTG	abscisic acid responsiveness
Nitab4.5_0000652g0050	NtGSTU40	ARE	AAACCA	anaerobic induction
Nitab4.5_0000652g0050	NtGSTU40	Box 4	ATTAAT	light response element
Nitab4.5_0000652g0050	NtGSTU40	GA-motif	ATAGATAA	light response element
Nitab4.5_0000652g0050	NtGSTU40	ARE	AAACCA	anaerobic induction
Nitab4.5_0000652g0050	NtGSTU40	3-AF1 binding site	TAAGAGAGGAA	light response element
Nitab4.5_0000652g0050	NtGSTU40	ABRE	TACGGTC	abscisic acid responsiveness
Nitab4.5_0000652g0050	NtGSTU40	ARE	AAACCA	anaerobic induction
Nitab4.5_0000652g0050	NtGSTU40	TCT-motif	TCTTAC	light response element
Nitab4.5_0000652g0050	NtGSTU40	MBS	CAACTG	MYB binding site
Nitab4.5_0000652g0050	NtGSTU40	LAMP-element	CTTTATCA	light response element
Nitab4.5_0000652g0050	NtGSTU40	G-box	CACGAC	light response element
Nitab4.5_0000652g0050	NtGSTU40	G-box	CACGAC	light response element
Nitab4.5_0000652g0050	NtGSTU40	TGACG-motif	TGACG	MeJA-responsiveness
Nitab4.5_0000652g0050	NtGSTU40	CGTCA-motif	CGTCA	MeJA-responsiveness
Nitab4.5_0000652g0050	NtGSTU40	MBS	CAACTG	MYB binding site
Nitab4.5_0000652g0050	NtGSTU40	MBS	CAACTG	MYB binding site
Nitab4.5_0000652g0050	NtGSTU40	TCT-motif	TCTTAC	light response element
Nitab4.5_0000691g0210	NtGSTL2	TCT-motif	TCTTAC	light response element
Nitab4.5_0000691g0210	NtGSTL2	TGA-element	AACGAC	auxin-responsive element
Nitab4.5_0000691g0210	NtGSTL2	I-box	CCATATCCAAT	light response element
Nitab4.5_0000691g0210	NtGSTL2	MBS	CAACTG	MYB binding site
Nitab4.5_0000691g0210	NtGSTL2	GT1-motif	GGTTAA	light response element
Nitab4.5_0000691g0210	NtGSTL2	I-box	AGATAAGG	light response element
Nitab4.5_0000691g0210	NtGSTL2	I-box	AAGATAAGGCT	light response element
Nitab4.5_0000691g0210	NtGSTL2	GATA-motif	AAGGATAAGG	light response element
Nitab4.5_0000691g0210	NtGSTL2	I-box	AGATAAGG	light response element
Nitab4.5_0000691g0210	NtGSTL2	LTR	CCGAAA	low-temperature responsiveness
Nitab4.5_0000691g0210	NtGSTL2	chs-CMA2a	TCACTTGA	light response element
Nitab4.5_0000691g0210	NtGSTL2	LTR	CCGAAA	low-temperature responsiveness
Nitab4.5_0000691g0210	NtGSTL2	ACE	CTAACGTATT	light response element
Nitab4.5_0000691g0210	NtGSTL2	GT1-motif	GGTTAA	light response element
Nitab4.5_0000691g0210	NtGSTL2	TCA-element	TCAGAAGAGG	salicylic acid responsiveness
Nitab4.5_0000842g0090	NtGSTU16	TGACG-motif	TGACG	MeJA-responsiveness
Nitab4.5_0000842g0090	NtGSTU16	CGTCA-motif	CGTCA	MeJA-responsiveness
Nitab4.5_0000842g0090	NtGSTU16	G-box	TCCACGTGTCACT	light response element
Nitab4.5_0000842g0090	NtGSTU16	ABRE	CACGTG	abscisic acid responsiveness
Nitab4.5_0000842g0090	NtGSTU16	G-Box	CACGTG	light response element
Nitab4.5_0000842g0090	NtGSTU16	G-box	CACGTG	light response element
Nitab4.5_0000842g0090	NtGSTU16	ABRE	ACGTG	abscisic acid responsiveness
Nitab4.5_0000842g0090	NtGSTU16	GT1-motif	GGTTAA	light response element
Nitab4.5_0000842g0090	NtGSTU16	GATA-motif	GATAGGG	light response element
Nitab4.5_0000842g0090	NtGSTU16	AuxRR-core	GGTCCAT	auxin-responsive element
Nitab4.5_0000842g0090	NtGSTU16	Box 4	ATTAAT	light response element
Nitab4.5_0000842g0090	NtGSTU16	TC-rich repeats	ATTCTCTAAC	defense and stress responsiveness
Nitab4.5_0000842g0090	NtGSTU16	TCT-motif	TCTTAC	light response element
Nitab4.5_0000842g0090	NtGSTU16	TCT-motif	TCTTAC	light response element
Nitab4.5_0000842g0090	NtGSTU16	LAMP-element	CCTTATCCA	light response element
Nitab4.5_0000842g0090	NtGSTU16	TCCC-motif	TCTCCCT	light response element
Nitab4.5_0000842g0090	NtGSTU16	TGACG-motif	TGACG	MeJA-responsiveness
Nitab4.5_0000842g0090	NtGSTU16	CGTCA-motif	CGTCA	MeJA-responsiveness
Nitab4.5_0000842g0090	NtGSTU16	TCA-element	CCATCTTTTT	salicylic acid responsiveness
Nitab4.5_0000842g0090	NtGSTU16	circadian	CAAAGATATC	circadian control
Nitab4.5_0000842g0090	NtGSTU16	TGACG-motif	TGACG	MeJA-responsiveness
Nitab4.5_0000842g0090	NtGSTU16	CGTCA-motif	CGTCA	MeJA-responsiveness
Nitab4.5_0000842g0090	NtGSTU16	LTR	CCGAAA	low-temperature responsiveness
Nitab4.5_0000842g0090	NtGSTU16	MBS	CAACTG	MYB binding site
Nitab4.5_0000842g0090	NtGSTU16	G-box	CACGTC	light response element
Nitab4.5_0000842g0090	NtGSTU16	ABRE	ACGTG	abscisic acid responsiveness
Nitab4.5_0000842g0090	NtGSTU16	TCA-element	CCATCTTTTT	salicylic acid responsiveness
Nitab4.5_0000842g0090	NtGSTU16	circadian	CAAAGATATC	circadian control
Nitab4.5_0000842g0090	NtGSTU16	TGACG-motif	TGACG	MeJA-responsiveness
Nitab4.5_0000842g0090	NtGSTU16	CGTCA-motif	CGTCA	MeJA-responsiveness
Nitab4.5_0000842g0090	NtGSTU16	MRE	AACCTAA	MYB binding site
Nitab4.5_0000848g0010	NtGSTL1	CAT-box	GCCACT	meristem expression
Nitab4.5_0000892g0010	NtGSTU30	Box 4	ATTAAT	light response element
Nitab4.5_0000892g0010	NtGSTU30	Box 4	ATTAAT	light response element
Nitab4.5_0000892g0010	NtGSTU30	ARE	AAACCA	anaerobic induction
Nitab4.5_0000892g0010	NtGSTU30	GATA-motif	AAGGATAAGG	light response element
Nitab4.5_0000892g0010	NtGSTU30	GT1-motif	GGTTAA	light response element
Nitab4.5_0000892g0010	NtGSTU30	Box 4	ATTAAT	light response element
Nitab4.5_0000892g0010	NtGSTU30	CAT-box	GCCACT	meristem expression
Nitab4.5_0000892g0010	NtGSTU30	Box 4	ATTAAT	light response element
Nitab4.5_0000892g0010	NtGSTU30	ATC-motif	AGTAATCT	light response element
Nitab4.5_0000892g0010	NtGSTU30	Box 4	ATTAAT	light response element
Nitab4.5_0000892g0010	NtGSTU30	Box 4	ATTAAT	light response element
Nitab4.5_0000892g0010	NtGSTU30	Box 4	ATTAAT	light response element
Nitab4.5_0000892g0010	NtGSTU30	Box 4	ATTAAT	light response element
Nitab4.5_0000892g0010	NtGSTU30	LTR	CCGAAA	low-temperature responsiveness
Nitab4.5_0000892g0010	NtGSTU30	TGA-element	AACGAC	auxin-responsive element
Nitab4.5_0000892g0010	NtGSTU30	G-Box	CACGTT	light response element
Nitab4.5_0000892g0010	NtGSTU30	ABRE	ACGTG	abscisic acid responsiveness
Nitab4.5_0000892g0010	NtGSTU30	Box 4	ATTAAT	light response element
Nitab4.5_0000892g0010	NtGSTU30	ABRE	ACGTG	abscisic acid responsiveness
Nitab4.5_0000892g0010	NtGSTU30	G-Box	CACGTT	light response element
Nitab4.5_0000892g0010	NtGSTU30	AE-box	AGAAACTT	light response element
Nitab4.5_0000892g0010	NtGSTU30	AE-box	AGAAACAA	light response element
Nitab4.5_0000914g0290	NtDHAR3	AE-box	AGAAACAA	light response element
Nitab4.5_0000914g0290	NtDHAR3	MRE	AACCTAA	MYB binding site
Nitab4.5_0000914g0290	NtDHAR3	circadian	CAAAGATATC	circadian control
Nitab4.5_0000914g0290	NtDHAR3	MBS	CAACTG	MYB binding site
Nitab4.5_0000914g0290	NtDHAR3	I-box	TGATAATGT	light response element
Nitab4.5_0000914g0290	NtDHAR3	O2-site	GATGACATGG	zein metabolism regulation
Nitab4.5_0000914g0290	NtDHAR3	CCAAT-box	CAACGG	MYBHv1 binding site
Nitab4.5_0000914g0290	NtDHAR3	O2-site	GATGA(C/T)(A/G)TG(A/G)	zein metabolism regulation
Nitab4.5_0000914g0290	NtDHAR3	AE-box	AGAAACTT	light response element
Nitab4.5_0000914g0290	NtDHAR3	G-box	CACGAC	light response element
Nitab4.5_0000914g0290	NtDHAR3	GT1-motif	GTGTGTGAA	light response element
Nitab4.5_0000914g0290	NtDHAR3	ARE	AAACCA	anaerobic induction
Nitab4.5_0000914g0290	NtDHAR3	ARE	AAACCA	anaerobic induction
Nitab4.5_0000914g0290	NtDHAR3	ARE	AAACCA	anaerobic induction
Nitab4.5_0000914g0290	NtDHAR3	ARE	AAACCA	anaerobic induction
Nitab4.5_0000914g0290	NtDHAR3	I-box	ATGATAAGGTC	light response element
Nitab4.5_0000914g0290	NtDHAR3	AuxRR-core	GGTCCAT	auxin-responsive element
Nitab4.5_0000923g0100	NtGSTU1	Box 4	ATTAAT	light response element
Nitab4.5_0000923g0100	NtGSTU1	G-box	CACGAC	light response element
Nitab4.5_0000923g0100	NtGSTU1	I-box	GGATAAGGTG	light response element
Nitab4.5_0000923g0100	NtGSTU1	CAT-box	GCCACT	meristem expression
Nitab4.5_0000923g0100	NtGSTU1	ABRE	GCCGCGTGGC	abscisic acid responsiveness
Nitab4.5_0000923g0100	NtGSTU1	MBS	CAACTG	MYB binding site
Nitab4.5_0000923g0100	NtGSTU1	Box 4	ATTAAT	light response element
Nitab4.5_0000923g0100	NtGSTU1	O2-site	GATGA(C/T)(A/G)TG(A/G)	zein metabolism regulation
Nitab4.5_0000923g0100	NtGSTU1	GT1-motif	GGTTAA	light response element
Nitab4.5_0000923g0100	NtGSTU1	GATA-motif	GATAGGA	light response element
Nitab4.5_0000923g0100	NtGSTU1	LAMP-element	CTTTATCA	light response element
Nitab4.5_0000923g0100	NtGSTU1	MBS	CAACTG	MYB binding site
Nitab4.5_0000923g0100	NtGSTU1	Box 4	ATTAAT	light response element
Nitab4.5_0000923g0100	NtGSTU1	ABRE	ACGTG	abscisic acid responsiveness
Nitab4.5_0000923g0100	NtGSTU1	G-box	CACGTC	light response element
Nitab4.5_0000923g0100	NtGSTU1	TGACG-motif	TGACG	MeJA-responsiveness
Nitab4.5_0000923g0100	NtGSTU1	CGTCA-motif	CGTCA	MeJA-responsiveness
Nitab4.5_0000923g0100	NtGSTU1	I-box	GGATAAGGTG	light response element
Nitab4.5_0000923g0100	NtGSTU1	TATC-box	TATCCCA	gibberellin-responsiveness
Nitab4.5_0000923g0130	NtGSTU2	CAT-box	GCCACT	meristem expression
Nitab4.5_0000923g0130	NtGSTU2	chs-CMA1a	TTACTTAA	light response element
Nitab4.5_0000923g0130	NtGSTU2	GATA-motif	GATAGGA	light response element
Nitab4.5_0000923g0130	NtGSTU2	Box 4	ATTAAT	light response element
Nitab4.5_0000923g0130	NtGSTU2	GT1-motif	GGTTAA	light response element
Nitab4.5_0000923g0130	NtGSTU2	TGA-element	AACGAC	auxin-responsive element
Nitab4.5_0000923g0130	NtGSTU2	ATCT-motif	AATCTAATCC	light response element
Nitab4.5_0000923g0130	NtGSTU2	ABRE	GCCGCGTGGC	abscisic acid responsiveness
Nitab4.5_0000923g0130	NtGSTU2	I-box	GGATAAGGTG	light response element
Nitab4.5_0000923g0130	NtGSTU2	O2-site	GATGA(C/T)(A/G)TG(A/G)	zein metabolism regulation
Nitab4.5_0000923g0130	NtGSTU2	TC-rich repeats	GTTTTCTTAC	defense and stress responsiveness
Nitab4.5_0000923g0130	NtGSTU2	TGACG-motif	TGACG	MeJA-responsiveness
Nitab4.5_0000923g0130	NtGSTU2	CGTCA-motif	CGTCA	MeJA-responsiveness
Nitab4.5_0001085g0020	NtGSTZ4	LS7	CAGATTTATTTTTA	light response element
Nitab4.5_0001788g0010	NtGSTU19	GA-motif	ATAGATAA	light response element
Nitab4.5_0001788g0010	NtGSTU19	CCAAT-box	CAACGG	MYBHv1 binding site
Nitab4.5_0001788g0010	NtGSTU19	LTR	CCGAAA	low-temperature responsiveness
Nitab4.5_0001788g0010	NtGSTU19	Box 4	ATTAAT	light response element
Nitab4.5_0001788g0010	NtGSTU19	P-box	CCTTTTG	gibberellin-responsive element
Nitab4.5_0001799g0090	NtDHAR1	G-box	CACGAC	light response element
Nitab4.5_0001799g0090	NtDHAR1	I-box	GGATAAGGTG	light response element
Nitab4.5_0001799g0090	NtDHAR1	GATA-motif	GATAGGA	light response element
Nitab4.5_0001799g0090	NtDHAR1	TGACG-motif	TGACG	MeJA-responsiveness
Nitab4.5_0001799g0090	NtDHAR1	CGTCA-motif	CGTCA	MeJA-responsiveness
Nitab4.5_0001799g0090	NtDHAR1	G-box	TAACACGTAG	light response element
Nitab4.5_0001799g0090	NtDHAR1	ABRE	ACGTG	abscisic acid responsiveness
Nitab4.5_0001799g0090	NtDHAR1	G-box	TACGTG	light response element
Nitab4.5_0001799g0090	NtDHAR1	LTR	CCGAAA	low-temperature responsiveness
Nitab4.5_0001799g0090	NtDHAR1	ACE	GACACGTATG	light response element
Nitab4.5_0001799g0090	NtDHAR1	I-box	ATGATAAGGTC	light response element
Nitab4.5_0001799g0090	NtDHAR1	LAMP-element	CTTTATCA	light response element
Nitab4.5_0001799g0090	NtDHAR1	TCCC-motif	TCTCCCT	light response element
Nitab4.5_0001799g0090	NtDHAR1	GATA-motif	AAGGATAAGG	light response element
Nitab4.5_0001799g0090	NtDHAR1	CAT-box	GCCACT	meristem expression
Nitab4.5_0001799g0090	NtDHAR1	TCT-motif	TCTTAC	light response element
Nitab4.5_0001799g0090	NtDHAR1	TGA-element	AACGAC	auxin-responsive element
Nitab4.5_0001799g0090	NtDHAR1	Sp1	GGGCGG	light response element
Nitab4.5_0001799g0090	NtDHAR1	ABRE	GACACGTGGC	abscisic acid responsiveness
Nitab4.5_0001799g0090	NtDHAR1	TGACG-motif	TGACG	MeJA-responsiveness
Nitab4.5_0001799g0090	NtDHAR1	CGTCA-motif	CGTCA	MeJA-responsiveness
Nitab4.5_0001799g0090	NtDHAR1	CCAAT-box	CAACGG	MYBHv1 binding site
Nitab4.5_0001799g0090	NtDHAR1	CAT-box	GCCACT	meristem expression
Nitab4.5_0001799g0090	NtDHAR1	MBS	CAACTG	MYB binding site
Nitab4.5_0001799g0120	NtDHAR2	GCN4_motif	TGAGTCA	endosperm expression
Nitab4.5_0001799g0120	NtDHAR2	O2-site	GTTGACGTGA	zein metabolism regulation
Nitab4.5_0001799g0120	NtDHAR2	ABRE	AACCCGG	abscisic acid responsiveness
Nitab4.5_0001799g0120	NtDHAR2	P-box	CCTTTTG	gibberellin-responsive element
Nitab4.5_0001799g0120	NtDHAR2	ACE	GACACGTATG	light response element
Nitab4.5_0001799g0120	NtDHAR2	NON-box	AGATCGACG	meristem expression
Nitab4.5_0001799g0120	NtDHAR2	O2-site	GATGATGTGG	zein metabolism regulation
Nitab4.5_0001799g0120	NtDHAR2	GA-motif	ATAGATAA	light response element
Nitab4.5_0001799g0120	NtDHAR2	I-box	GGATAAGGTG	light response element
Nitab4.5_0001799g0120	NtDHAR2	G-box	GCCACGTGGA	light response element
Nitab4.5_0001799g0120	NtDHAR2	ABRE	CACGTG	abscisic acid responsiveness
Nitab4.5_0001799g0120	NtDHAR2	G-Box	CACGTG	light response element
Nitab4.5_0001799g0120	NtDHAR2	G-box	CACGTG	light response element
Nitab4.5_0001799g0120	NtDHAR2	ABRE	ACGTG	abscisic acid responsiveness
Nitab4.5_0001799g0120	NtDHAR2	CCAAT-box	CAACGG	MYBHv1 binding site
Nitab4.5_0001799g0120	NtDHAR2	Sp1	GGGCGG	light response element
Nitab4.5_0001799g0120	NtDHAR2	GATA-motif	GATAGGA	light response element
Nitab4.5_0001799g0120	NtDHAR2	O2-site	GATGATGTGG	zein metabolism regulation
Nitab4.5_0001799g0120	NtDHAR2	P-box	CCTTTTG	gibberellin-responsive element
Nitab4.5_0001799g0120	NtDHAR2	GC-motif	CCCCCG	anaerobic induction
Nitab4.5_0001799g0120	NtDHAR2	TGA-box	TGACGTAA	auxin-responsive element
Nitab4.5_0001799g0120	NtDHAR2	TGACG-motif	TGACG	MeJA-responsiveness
Nitab4.5_0001799g0120	NtDHAR2	CGTCA-motif	CGTCA	MeJA-responsiveness
Nitab4.5_0001799g0120	NtDHAR2	chs-CMA1a	TTACTTAA	light response element
Nitab4.5_0001831g0050	NtGSTT1	TCT-motif	TCTTAC	light response element
Nitab4.5_0001831g0050	NtGSTT1	CCAAT-box	CAACGG	MYBHv1 binding site
Nitab4.5_0001831g0050	NtGSTT1	Box 4	ATTAAT	light response element
Nitab4.5_0001831g0050	NtGSTT1	GA-motif	ATAGATAA	light response element
Nitab4.5_0001831g0050	NtGSTT1	Box 4	ATTAAT	light response element
Nitab4.5_0001831g0050	NtGSTT1	MRE	AACCTAA	MYB binding site
Nitab4.5_0001831g0050	NtGSTT1	O2-site	GTTGACGTGA	zein metabolism regulation
Nitab4.5_0001831g0050	NtGSTT1	I-box	AAGATAAGGCT	light response element
Nitab4.5_0001831g0050	NtGSTT1	I-box	AGATAAGG	light response element
Nitab4.5_0001831g0050	NtGSTT1	CGTCA-motif	CGTCA	MeJA-responsiveness
Nitab4.5_0001831g0050	NtGSTT1	TGACG-motif	TGACG	MeJA-responsiveness
Nitab4.5_0001831g0050	NtGSTT1	CAT-box	GCCACT	meristem expression
Nitab4.5_0001831g0050	NtGSTT1	P-box	CCTTTTG	gibberellin-responsive element
Nitab4.5_0001864g0050	NtGSTU24	AuxRR-core	GGTCCAT	auxin-responsive element
Nitab4.5_0001864g0050	NtGSTU24	ARE	AAACCA	anaerobic induction
Nitab4.5_0001864g0050	NtGSTU24	ARE	AAACCA	anaerobic induction
Nitab4.5_0001864g0050	NtGSTU24	LTR	CCGAAA	low-temperature responsiveness
Nitab4.5_0001864g0050	NtGSTU24	TCT-motif	TCTTAC	light response element
Nitab4.5_0001864g0050	NtGSTU24	GT1-motif	GGTTAA	light response element
Nitab4.5_0001864g0050	NtGSTU24	LTR	CCGAAA	low-temperature responsiveness
Nitab4.5_0001864g0050	NtGSTU24	ARE	AAACCA	anaerobic induction
Nitab4.5_0001864g0050	NtGSTU24	MRE	AACCTAA	MYB binding site
Nitab4.5_0001864g0050	NtGSTU24	LTR	CCGAAA	low-temperature responsiveness
Nitab4.5_0001864g0050	NtGSTU24	TATC-box	TATCCCA	gibberellin-responsiveness
Nitab4.5_0001864g0050	NtGSTU24	CAT-box	GCCACT	meristem expression
Nitab4.5_0001864g0050	NtGSTU24	MBS	CAACTG	MYB binding site
Nitab4.5_0001864g0050	NtGSTU24	TATC-box	TATCCCA	gibberellin-responsiveness
Nitab4.5_0001864g0050	NtGSTU24	Box 4	ATTAAT	light response element
Nitab4.5_0001864g0050	NtGSTU24	GT1-motif	GGTTAA	light response element
Nitab4.5_0001864g0050	NtGSTU24	ABRE	ACGTG	abscisic acid responsiveness
Nitab4.5_0001864g0050	NtGSTU24	G-box	TACGTG	light response element
Nitab4.5_0001864g0050	NtGSTU24	O2-site	GATGATGTGG	zein metabolism regulation
Nitab4.5_0001864g0060	NtGSTU25	I-box	AAGATAAGGCT	light response element
Nitab4.5_0001864g0060	NtGSTU25	MBS	CAACTG	MYB binding site
Nitab4.5_0001864g0060	NtGSTU25	G-box	CACGAC	light response element
Nitab4.5_0001864g0060	NtGSTU25	G-box	CACGTC	light response element
Nitab4.5_0001864g0060	NtGSTU25	ABRE	ACGTG	abscisic acid responsiveness
Nitab4.5_0001864g0060	NtGSTU25	LTR	CCGAAA	low-temperature responsiveness
Nitab4.5_0001864g0060	NtGSTU25	CGTCA-motif	CGTCA	MeJA-responsiveness
Nitab4.5_0001864g0060	NtGSTU25	TGACG-motif	TGACG	MeJA-responsiveness
Nitab4.5_0001864g0060	NtGSTU25	AE-box	AGAAACTT	light response element
Nitab4.5_0001864g0060	NtGSTU25	CGTCA-motif	CGTCA	MeJA-responsiveness
Nitab4.5_0001864g0060	NtGSTU25	TGACG-motif	TGACG	MeJA-responsiveness
Nitab4.5_0001864g0060	NtGSTU25	LAMP-element	CTTTATCA	light response element
Nitab4.5_0001864g0060	NtGSTU25	Box 4	ATTAAT	light response element
Nitab4.5_0001864g0060	NtGSTU25	CGTCA-motif	CGTCA	MeJA-responsiveness
Nitab4.5_0001864g0060	NtGSTU25	TGACG-motif	TGACG	MeJA-responsiveness
Nitab4.5_0001864g0060	NtGSTU25	CGTCA-motif	CGTCA	MeJA-responsiveness
Nitab4.5_0001864g0060	NtGSTU25	TGACG-motif	TGACG	MeJA-responsiveness
Nitab4.5_0001864g0060	NtGSTU25	LAMP-element	CTTTATCA	light response element
Nitab4.5_0001864g0060	NtGSTU25	GT1-motif	GGTTAAT	light response element
Nitab4.5_0001864g0060	NtGSTU25	GT1-motif	GGTTAA	light response element
Nitab4.5_0001864g0060	NtGSTU25	CAT-box	GCCACT	meristem expression
Nitab4.5_0001864g0060	NtGSTU25	ABRE	CGTACGTGCA	abscisic acid responsiveness
Nitab4.5_0001864g0060	NtGSTU25	G-box	TACGTG	light response element
Nitab4.5_0001864g0060	NtGSTU25	ABRE	ACGTG	abscisic acid responsiveness
Nitab4.5_0001864g0080	NtGSTU26	ARE	AAACCA	anaerobic induction
Nitab4.5_0001864g0080	NtGSTU26	CAT-box	GCCACT	meristem expression
Nitab4.5_0001864g0080	NtGSTU26	G-box	TACGTG	light response element
Nitab4.5_0001864g0080	NtGSTU26	ABRE	ACGTG	abscisic acid responsiveness
Nitab4.5_0001864g0080	NtGSTU26	TC-rich repeats	GTTTTCTTAC	defense and stress responsiveness
Nitab4.5_0001864g0080	NtGSTU26	MBS	CAACTG	MYB binding site
Nitab4.5_0001864g0080	NtGSTU26	TCT-motif	TCTTAC	light response element
Nitab4.5_0001864g0080	NtGSTU26	CAT-box	GCCACT	meristem expression
Nitab4.5_0001864g0080	NtGSTU26	CAT-box	GCCACT	meristem expression
Nitab4.5_0001864g0080	NtGSTU26	Sp1	GGGCGG	light response element
Nitab4.5_0001864g0080	NtGSTU26	Sp1	GGGCGG	light response element
Nitab4.5_0001864g0080	NtGSTU26	CAT-box	GCCACT	meristem expression
Nitab4.5_0001864g0080	NtGSTU26	O2-site	GATGATGTGG	zein metabolism regulation
Nitab4.5_0001864g0090	NtGSTU27	CAT-box	GCCACT	meristem expression
Nitab4.5_0001864g0090	NtGSTU27	ABRE	ACGTG	abscisic acid responsiveness
Nitab4.5_0001864g0090	NtGSTU27	G-box	TACGTG	light response element
Nitab4.5_0001864g0090	NtGSTU27	P-box	CCTTTTG	gibberellin-responsive element
Nitab4.5_0001864g0090	NtGSTU27	AE-box	AGAAACTT	light response element
Nitab4.5_0001864g0090	NtGSTU27	Box 4	ATTAAT	light response element
Nitab4.5_0001864g0090	NtGSTU27	AE-box	AGAAACAA	light response element
Nitab4.5_0001864g0090	NtGSTU27	G-box	TACGTG	light response element
Nitab4.5_0001864g0090	NtGSTU27	ABRE	ACGTG	abscisic acid responsiveness
Nitab4.5_0001864g0090	NtGSTU27	CCAAT-box	CAACGG	MYBHv1 binding site
Nitab4.5_0001864g0090	NtGSTU27	GT1-motif	GGTTAA	light response element
Nitab4.5_0001864g0090	NtGSTU27	TCT-motif	TCTTAC	light response element
Nitab4.5_0001864g0090	NtGSTU27	AAAC-motif	CAATCAAAACCT	light response element
Nitab4.5_0001864g0090	NtGSTU27	Box 4	ATTAAT	light response element
Nitab4.5_0001864g0090	NtGSTU27	Sp1	GGGCGG	light response element
Nitab4.5_0001864g0090	NtGSTU27	LTR	CCGAAA	low-temperature responsiveness
Nitab4.5_0001864g0090	NtGSTU27	ABRE	CACGTG	abscisic acid responsiveness
Nitab4.5_0001864g0090	NtGSTU27	G-box	CACGTG	light response element
Nitab4.5_0001864g0090	NtGSTU27	G-Box	CACGTG	light response element
Nitab4.5_0001864g0090	NtGSTU27	ABRE	ACGTG	abscisic acid responsiveness
Nitab4.5_0001864g0090	NtGSTU27	CGTCA-motif	CGTCA	element involved with hormones
Nitab4.5_0001864g0090	NtGSTU27	TGACG-motif	TGACG	MeJA-responsiveness
Nitab4.5_0001864g0090	NtGSTU27	as-1-box	TGACGAATGCGATGACC	MeJA-responsiveness
Nitab4.5_0001864g0090	NtGSTU27	AuxRR-core	GGTCCAT	auxin-responsive element
Nitab4.5_0001864g0090	NtGSTU27	G-box	CACGTC	light response element
Nitab4.5_0001864g0090	NtGSTU27	ABRE	ACGTG	abscisic acid responsiveness
Nitab4.5_0001998g0010	NtGSTU33	TCT-motif	TCTTAC	light response element
Nitab4.5_0001998g0010	NtGSTU33	CGTCA-motif	CGTCA	MeJA-responsiveness
Nitab4.5_0001998g0010	NtGSTU33	TGACG-motif	TGACG	MeJA-responsiveness
Nitab4.5_0001998g0010	NtGSTU33	ABRE	ACGTG	abscisic acid responsiveness
Nitab4.5_0001998g0010	NtGSTU33	G-Box	CACGTT	light response element
Nitab4.5_0001998g0010	NtGSTU33	ARE	AAACCA	anaerobic induction
Nitab4.5_0001998g0010	NtGSTU33	TCT-motif	TCTTAC	light response element
Nitab4.5_0001998g0010	NtGSTU33	ABRE	TACGGTC	abscisic acid responsiveness
Nitab4.5_0001998g0010	NtGSTU33	Box 4	ATTAAT	light response element
Nitab4.5_0001998g0010	NtGSTU33	Box 4	ATTAAT	light response element
Nitab4.5_0001998g0010	NtGSTU33	Box 4	ATTAAT	light response element
Nitab4.5_0001998g0010	NtGSTU33	Box 4	ATTAAT	light response element
Nitab4.5_0001998g0010	NtGSTU33	TGA-element	AACGAC	auxin-responsive element
Nitab4.5_0001998g0010	NtGSTU33	Box 4	ATTAAT	light response element
Nitab4.5_0001998g0010	NtGSTU33	GT1-motif	GGTTAA	light response element
Nitab4.5_0001998g0010	NtGSTU33	Box 4	ATTAAT	light response element
Nitab4.5_0001998g0010	NtGSTU33	ARE	AAACCA	anaerobic induction
Nitab4.5_0001998g0010	NtGSTU33	GTGGC-motif	CAGCGTGTGGC	light response element
Nitab4.5_0001998g0010	NtGSTU33	O2-site	GATGATGTGG	zein metabolism regulation
Nitab4.5_0001998g0010	NtGSTU33	TCCC-motif	TCTCCCT	light response element
Nitab4.5_0001998g0010	NtGSTU33	GATA-motif	AAGATAAGATT	light response element
Nitab4.5_0002052g0020	NtGSTU23	LTR	CCGAAA	low-temperature responsiveness
Nitab4.5_0002052g0020	NtGSTU23	TATC-box	TATCCCA	gibberellin-responsiveness
Nitab4.5_0002052g0020	NtGSTU23	TCT-motif	TCTTAC	light response element
Nitab4.5_0002052g0020	NtGSTU23	chs-CMA1a	TTACTTAA	light response element
Nitab4.5_0002052g0020	NtGSTU23	O2-site	GATGACATGG	zein metabolism regulation
Nitab4.5_0002052g0020	NtGSTU23	TGACG-motif	TGACG	MeJA-responsiveness
Nitab4.5_0002052g0020	NtGSTU23	CGTCA-motif	CGTCA	MeJA-responsiveness
Nitab4.5_0002052g0020	NtGSTU23	ABRE	ACGTG	abscisic acid responsiveness
Nitab4.5_0002052g0020	NtGSTU23	G-Box	CACGTT	light response element
Nitab4.5_0002052g0020	NtGSTU23	GT1-motif	GGTTAA	light response element
Nitab4.5_0002052g0020	NtGSTU23	TGA-element	AACGAC	auxin-responsive element
Nitab4.5_0002052g0020	NtGSTU23	ARE	AAACCA	anaerobic induction
Nitab4.5_0002052g0020	NtGSTU23	CCAAT-box	CAACGG	MYBHv1 binding site
Nitab4.5_0002052g0020	NtGSTU23	GT1-motif	GGTTAA	light response element
Nitab4.5_0002052g0020	NtGSTU23	TGACG-motif	TGACG	MeJA-responsiveness
Nitab4.5_0002052g0020	NtGSTU23	CGTCA-motif	CGTCA	MeJA-responsiveness
Nitab4.5_0002052g0020	NtGSTU23	I-box	AGATAAGG	light response element
Nitab4.5_0002052g0020	NtGSTU23	G-Box	CACGTT	light response element
Nitab4.5_0002052g0020	NtGSTU23	ABRE	ACGTG	abscisic acid responsiveness
Nitab4.5_0002052g0020	NtGSTU23	circadian	CAAAGATATC	circadian control
Nitab4.5_0002052g0020	NtGSTU23	TGACG-motif	TGACG	MeJA-responsiveness
Nitab4.5_0002052g0020	NtGSTU23	CGTCA-motif	CGTCA	MeJA-responsiveness
Nitab4.5_0002052g0020	NtGSTU23	TCA-element	CCATCTTTTT	salicylic acid responsiveness
Nitab4.5_0002209g0170	NtGSTU3	GARE-motif	TCTGTTG	gibberellin-responsive element
Nitab4.5_0002209g0170	NtGSTU3	LTR	CCGAAA	low-temperature responsiveness
Nitab4.5_0002209g0170	NtGSTU3	CAT-box	GCCACT	meristem expression
Nitab4.5_0002209g0170	NtGSTU3	LAMP-element	CTTTATCA	light response element
Nitab4.5_0002209g0170	NtGSTU3	TCT-motif	TCTTAC	light response element
Nitab4.5_0002209g0170	NtGSTU3	P-box	CCTTTTG	gibberellin-responsive element
Nitab4.5_0002209g0170	NtGSTU3	circadian	CAAAGATATC	circadian control
Nitab4.5_0002209g0170	NtGSTU3	G-box	TACGTG	light response element
Nitab4.5_0002209g0170	NtGSTU3	ABRE	ACGTG	abscisic acid responsiveness
Nitab4.5_0002209g0170	NtGSTU3	Sp1	GGGCGG	light response element
Nitab4.5_0002209g0170	NtGSTU3	MBS	CAACTG	MYB binding site
Nitab4.5_0002209g0170	NtGSTU3	CGTCA-motif	CGTCA	MeJA-responsiveness
Nitab4.5_0002209g0170	NtGSTU3	TGACG-motif	TGACG	MeJA-responsiveness
Nitab4.5_0002209g0170	NtGSTU3	GA-motif	ATAGATAA	light response element
Nitab4.5_0002209g0170	NtGSTU3	TCT-motif	TCTTAC	light response element
Nitab4.5_0002209g0170	NtGSTU3	GCN4_motif	TGAGTCA	endosperm expression
Nitab4.5_0002209g0170	NtGSTU3	CGTCA-motif	CGTCA	MeJA-responsiveness
Nitab4.5_0002209g0170	NtGSTU3	TGACG-motif	TGACG	MeJA-responsiveness
Nitab4.5_0002209g0170	NtGSTU3	ARE	AAACCA	anaerobic induction
Nitab4.5_0002209g0170	NtGSTU3	ABRE	AACCCGG	abscisic acid responsiveness
Nitab4.5_0002209g0170	NtGSTU3	Box II	TGGTAATAA	light response element
Nitab4.5_0002209g0170	NtGSTU3	HD-Zip 1	CAAT(A/T)ATTG	differentiation of the palisade mesophyll cells
Nitab4.5_0002352g0020	NtGSTU22	TCT-motif	TCTTAC	light response element
Nitab4.5_0002352g0020	NtGSTU22	TGACG-motif	TGACG	MeJA-responsiveness
Nitab4.5_0002352g0020	NtGSTU22	CGTCA-motif	CGTCA	MeJA-responsiveness
Nitab4.5_0002352g0020	NtGSTU22	TCT-motif	TCTTAC	light response element
Nitab4.5_0002352g0020	NtGSTU22	ABRE	ACGTG	abscisic acid responsiveness
Nitab4.5_0002352g0020	NtGSTU22	G-box	CACGTC	light response element
Nitab4.5_0002352g0020	NtGSTU22	TGACG-motif	TGACG	MeJA-responsiveness
Nitab4.5_0002352g0020	NtGSTU22	CGTCA-motif	CGTCA	MeJA-responsiveness
Nitab4.5_0002352g0020	NtGSTU22	TGACG-motif	TGACG	MeJA-responsiveness
Nitab4.5_0002352g0020	NtGSTU22	CGTCA-motif	CGTCA	MeJA-responsiveness
Nitab4.5_0002352g0020	NtGSTU22	CAT-box	GCCACT	meristem expression
Nitab4.5_0002352g0020	NtGSTU22	GT1-motif	GGTTAAT	light response element
Nitab4.5_0002353g0040	NtGSTF5	O2-site	GATGA(C/T)(A/G)TG(A/G)	zein metabolism regulation
Nitab4.5_0002353g0040	NtGSTF5	MBS	CAACTG	MYB binding site
Nitab4.5_0002353g0040	NtGSTF5	chs-CMA2a	TCACTTGA	light response element
Nitab4.5_0002353g0040	NtGSTF5	Box 4	ATTAAT	light response element
Nitab4.5_0002353g0040	NtGSTF5	Box 4	ATTAAT	light response element
Nitab4.5_0002353g0040	NtGSTF5	Box 4	ATTAAT	light response element
Nitab4.5_0002353g0040	NtGSTF5	ACE	CTAACGTATT	light response element
Nitab4.5_0002353g0040	NtGSTF5	chs-CMA1a	TTACTTAA	light response element
Nitab4.5_0002353g0040	NtGSTF5	Box 4	ATTAAT	light response element
Nitab4.5_0002353g0040	NtGSTF5	GT1-motif	GGTTAA	light response element
Nitab4.5_0002470g0030	NtGSTF4	TC-rich repeats	GTTTTCTTAC	defense and stress responsiveness
Nitab4.5_0002470g0030	NtGSTF4	ABRE	ACGTG	abscisic acid responsiveness
Nitab4.5_0002470g0030	NtGSTF4	G-box	TACGTG	light response element
Nitab4.5_0002470g0030	NtGSTF4	G-Box	CACGTT	light response element
Nitab4.5_0002470g0030	NtGSTF4	ABRE	ACGTG	abscisic acid responsiveness
Nitab4.5_0002470g0030	NtGSTF4	G-box	CACGTC	light response element
Nitab4.5_0002470g0030	NtGSTF4	ABRE	ACGTG	abscisic acid responsiveness
Nitab4.5_0002470g0030	NtGSTF4	Box 4	ATTAAT	light response element
Nitab4.5_0002470g0030	NtGSTF4	AE-box	AGAAACTT	light response element
Nitab4.5_0002470g0030	NtGSTF4	MBS	CAACTG	MYB binding site
Nitab4.5_0002470g0030	NtGSTF4	circadian	CAAAGATATC	circadian control
Nitab4.5_0002470g0030	NtGSTF4	GT1-motif	GGTTAA	light response element
Nitab4.5_0002470g0030	NtGSTF4	Box 4	ATTAAT	light response element
Nitab4.5_0002470g0030	NtGSTF4	Box 4	ATTAAT	light response element
Nitab4.5_0002470g0030	NtGSTF4	TCA-element	CCATCTTTTT	salicylic acid responsiveness
Nitab4.5_0002470g0030	NtGSTF4	GT1-motif	GGTTAA	light response element
Nitab4.5_0002470g0030	NtGSTF4	circadian	CAAAGATATC	circadian control
Nitab4.5_0002470g0030	NtGSTF4	ARE	AAACCA	anaerobic induction
Nitab4.5_0002470g0030	NtGSTF4	Box 4	ATTAAT	light response element
Nitab4.5_0002470g0030	NtGSTF4	Box 4	ATTAAT	light response element
Nitab4.5_0002470g0030	NtGSTF4	ABRE	ACGTG	abscisic acid responsiveness
Nitab4.5_0002470g0030	NtGSTF4	G-box	TAAACGTG	light response element
Nitab4.5_0002470g0030	NtGSTF4	G-Box	CACGTT	light response element
Nitab4.5_0002470g0030	NtGSTF4	Box 4	ATTAAT	light response element
Nitab4.5_0002738g0070	NtGSTU29	CGTCA-motif	CGTCA	MeJA-responsiveness
Nitab4.5_0002738g0070	NtGSTU29	TGACG-motif	TGACG	MeJA-responsiveness
Nitab4.5_0002738g0070	NtGSTU29	CAT-box	GCCACT	meristem expression
Nitab4.5_0002738g0070	NtGSTU29	LTR	CCGAAA	low-temperature responsiveness
Nitab4.5_0002738g0070	NtGSTU29	GATA-motif	GATAGGA	light response element
Nitab4.5_0002738g0070	NtGSTU29	GARE-motif	TCTGTTG	gibberellin-responsive element
Nitab4.5_0002738g0070	NtGSTU29	GARE-motif	TCTGTTG	gibberellin-responsive element
Nitab4.5_0002738g0070	NtGSTU29	ARE	AAACCA	anaerobic induction
Nitab4.5_0002738g0070	NtGSTU29	CAG-motif	GAAAGGCAGAC	light response element
Nitab4.5_0002738g0070	NtGSTU29	LTR	CCGAAA	low-temperature responsiveness
Nitab4.5_0002738g0070	NtGSTU29	CGTCA-motif	CGTCA	MeJA-responsiveness
Nitab4.5_0002738g0070	NtGSTU29	TGACG-motif	TGACG	MeJA-responsiveness
Nitab4.5_0002738g0070	NtGSTU29	GARE-motif	TCTGTTG	gibberellin-responsive element
Nitab4.5_0002738g0070	NtGSTU29	AuxRR-core	GGTCCAT	auxin-responsive element
Nitab4.5_0002738g0070	NtGSTU29	GC-motif	CCCCCG	anaerobic induction
Nitab4.5_0002738g0070	NtGSTU29	G-box	CACGAC	light response element
Nitab4.5_0002738g0070	NtGSTU29	CGTCA-motif	CGTCA	MeJA-responsiveness
Nitab4.5_0002738g0070	NtGSTU29	TGACG-motif	TGACG	MeJA-responsiveness
Nitab4.5_0002738g0070	NtGSTU29	CAT-box	GCCACT	meristem expression
Nitab4.5_0002738g0070	NtGSTU29	GC-motif	CCCCCG	anaerobic induction
Nitab4.5_0002738g0070	NtGSTU29	CGTCA-motif	CGTCA	MeJA-responsiveness
Nitab4.5_0002738g0070	NtGSTU29	TGACG-motif	TGACG	MeJA-responsiveness
Nitab4.5_0002738g0070	NtGSTU29	GA-motif	ATAGATAA	light response element
Nitab4.5_0002738g0070	NtGSTU29	ACE	CTAACGTATT	light response element
Nitab4.5_0002738g0070	NtGSTU29	ABRE	ACGTG	abscisic acid responsiveness
Nitab4.5_0002738g0070	NtGSTU29	G-Box	CACGTT	light response element
Nitab4.5_0002738g0070	NtGSTU29	MBS	CAACTG	MYB binding site
Nitab4.5_0002738g0070	NtGSTU29	G-box	TACGTG	light response element
Nitab4.5_0002738g0070	NtGSTU29	ABRE	ACGTG	abscisic acid responsiveness
Nitab4.5_0002738g0070	NtGSTU29	ARE	AAACCA	anaerobic induction
Nitab4.5_0002738g0070	NtGSTU29	Box 4	ATTAAT	light response element
Nitab4.5_0002738g0070	NtGSTU29	LTR	CCGAAA	low-temperature responsiveness
Nitab4.5_0002738g0070	NtGSTU29	circadian	CAAAGATATC	circadian control
Nitab4.5_0002738g0070	NtGSTU29	MRE	AACCTAA	MYB binding site
Nitab4.5_0002738g0070	NtGSTU29	GARE-motif	TCTGTTG	gibberellin-responsive element
Nitab4.5_0002738g0070	NtGSTU29	GATA-motif	AAGATAAGATT	light response element
Nitab4.5_0002776g0080	NtGSTT2	LS7	CAGATTTATTTTTA	light response element
Nitab4.5_0002776g0080	NtGSTT2	P-box	CCTTTTG	gibberellin-responsive element
Nitab4.5_0002776g0080	NtGSTT2	TCA-element	CCATCTTTTT	salicylic acid responsiveness
Nitab4.5_0002776g0080	NtGSTT2	TGA-element	AACGAC	auxin-responsive element
Nitab4.5_0002776g0080	NtGSTT2	AE-box	AGAAACAA	light response element
Nitab4.5_0002776g0080	NtGSTT2	CGTCA-motif	CGTCA	MeJA-responsiveness
Nitab4.5_0002776g0080	NtGSTT2	TGACG-motif	TGACG	MeJA-responsiveness
Nitab4.5_0002776g0080	NtGSTT2	ATC-motif	AGTAATCT	light response element
Nitab4.5_0002776g0080	NtGSTT2	CGTCA-motif	CGTCA	MeJA-responsiveness
Nitab4.5_0002776g0080	NtGSTT2	TGACG-motif	TGACG	MeJA-responsiveness
Nitab4.5_0002776g0080	NtGSTT2	TC-rich repeats	GTTTTCTTAC	defense and stress responsiveness
Nitab4.5_0002776g0080	NtGSTT2	ARE	AAACCA	anaerobic induction
Nitab4.5_0002776g0080	NtGSTT2	TCCC-motif	TCTCCCT	light response element
Nitab4.5_0002776g0080	NtGSTT2	ACE	CTAACGTATT	light response element
Nitab4.5_0002776g0080	NtGSTT2	Box 4	ATTAAT	light response element
Nitab4.5_0002776g0080	NtGSTT2	ARE	AAACCA	anaerobic induction
Nitab4.5_0002776g0080	NtGSTT2	GC-motif	CCCCCG	anaerobic induction
Nitab4.5_0002776g0080	NtGSTT2	O2-site	GTTGACGTGA	zein metabolism regulation
Nitab4.5_0002776g0080	NtGSTT2	ABRE	ACGTG	abscisic acid responsiveness
Nitab4.5_0002776g0080	NtGSTT2	G-box	CACGTC	light response element
Nitab4.5_0002776g0080	NtGSTT2	CGTCA-motif	CGTCA	MeJA-responsiveness
Nitab4.5_0002776g0080	NtGSTT2	TGACG-motif	TGACG	MeJA-responsiveness
Nitab4.5_0002776g0080	NtGSTT2	MBS	CAACTG	MYB binding site
Nitab4.5_0002776g0080	NtGSTT2	GT1-motif	GGTTAA	light response element
Nitab4.5_0002776g0080	NtGSTT2	Box 4	ATTAAT	light response element
Nitab4.5_0002776g0080	NtGSTT2	O2-site	GATGA(C/T)(A/G)TG(A/G)	zein metabolism regulation
Nitab4.5_0002776g0080	NtGSTT2	CGTCA-motif	CGTCA	MeJA-responsiveness
Nitab4.5_0002776g0080	NtGSTT2	TGACG-motif	TGACG	MeJA-responsiveness
Nitab4.5_0002823g0010	NtGSTU17	TC-rich repeats	ATTCTCTAAC	defense and stress responsiveness
Nitab4.5_0002823g0010	NtGSTU17	Box 4	ATTAAT	light response element
Nitab4.5_0002823g0010	NtGSTU17	MBS	CAACTG	MYB binding site
Nitab4.5_0002823g0010	NtGSTU17	ATCT-motif	AATCTAATCC	light response element
Nitab4.5_0002823g0010	NtGSTU17	ATCT-motif	AATCTAATCC	light response element
Nitab4.5_0002823g0010	NtGSTU17	TGA-element	AACGAC	auxin-responsive element
Nitab4.5_0002823g0010	NtGSTU17	Sp1	GGGCGG	light response element
Nitab4.5_0002823g0010	NtGSTU17	LTR	CCGAAA	low-temperature responsiveness
Nitab4.5_0002823g0010	NtGSTU17	TCT-motif	TCTTAC	light response element
Nitab4.5_0002823g0010	NtGSTU17	Box 4	ATTAAT	light response element
Nitab4.5_0002823g0010	NtGSTU17	TCA-element	CCATCTTTTT	salicylic acid responsiveness
Nitab4.5_0002823g0010	NtGSTU17	GCN4_motif	TGAGTCA	endosperm expression
Nitab4.5_0002823g0010	NtGSTU17	LTR	CCGAAA	low-temperature responsiveness
Nitab4.5_0002823g0010	NtGSTU17	ARE	AAACCA	anaerobic induction
Nitab4.5_0002823g0010	NtGSTU17	G-box	CACGAC	light response element
Nitab4.5_0002823g0010	NtGSTU17	G-box	CACGAC	light response element
Nitab4.5_0002823g0010	NtGSTU17	TGACG-motif	TGACG	MeJA-responsiveness
Nitab4.5_0002823g0010	NtGSTU17	CGTCA-motif	CGTCA	MeJA-responsiveness
Nitab4.5_0003412g0070	NtGSTF1	Box 4	ATTAAT	light response element
Nitab4.5_0003412g0070	NtGSTF1	Box 4	ATTAAT	light response element
Nitab4.5_0003412g0070	NtGSTF1	ARE	AAACCA	anaerobic induction
Nitab4.5_0003412g0070	NtGSTF1	DRE	TACCGACAT	element involved in stress
Nitab4.5_0003412g0070	NtGSTF1	Box II	TGGTAATAA	light response element
Nitab4.5_0003412g0070	NtGSTF1	TC-rich repeats	GTTTTCTTAC	defense and stress responsiveness
Nitab4.5_0003412g0070	NtGSTF1	TCT-motif	TCTTAC	light response element
Nitab4.5_0003412g0070	NtGSTF1	Box 4	ATTAAT	light response element
Nitab4.5_0003412g0070	NtGSTF1	Box 4	ATTAAT	light response element
Nitab4.5_0003412g0070	NtGSTF1	Box 4	ATTAAT	light response element
Nitab4.5_0003412g0070	NtGSTF1	MRE	AACCTAA	MYB binding site
Nitab4.5_0003412g0070	NtGSTF1	I-box	GTATAAGGCC	light response element
Nitab4.5_0003412g0070	NtGSTF1	ABRE	ACGTG	abscisic acid responsiveness
Nitab4.5_0003412g0070	NtGSTF1	G-box	TACGTG	light response element
Nitab4.5_0003412g0070	NtGSTF1	MRE	AACCTAA	MYB binding site
Nitab4.5_0003412g0070	NtGSTF1	LTR	CCGAAA	low-temperature responsiveness
Nitab4.5_0003412g0070	NtGSTF1	ABRE	CACGTG	abscisic acid responsiveness
Nitab4.5_0003412g0070	NtGSTF1	G-Box	CACGTG	light response element
Nitab4.5_0003412g0070	NtGSTF1	G-box	CACGTG	light response element
Nitab4.5_0003412g0070	NtGSTF1	ABRE	ACGTG	abscisic acid responsiveness
Nitab4.5_0003412g0070	NtGSTF1	GT1-motif	GGTTAA	light response element
Nitab4.5_0003412g0070	NtGSTF1	AuxRR-core	GGTCCAT	auxin-responsive element
Nitab4.5_0003412g0070	NtGSTF1	GATA-motif	AAGGATAAGG	light response element
Nitab4.5_0003412g0070	NtGSTF1	MRE	AACCTAA	MYB binding site
Nitab4.5_0003978g0050	NtTCHQD2	GT1-motif	GGTTAA	light response element
Nitab4.5_0003978g0050	NtTCHQD2	TGACG-motif	TGACG	MeJA-responsiveness
Nitab4.5_0003978g0050	NtTCHQD2	CGTCA-motif	CGTCA	MeJA-responsiveness
Nitab4.5_0003978g0050	NtTCHQD2	AT1-motif	AATTATTTTTTATT	light response element
Nitab4.5_0003978g0050	NtTCHQD2	I-box	AGATAAGG	light response element
Nitab4.5_0003978g0050	NtTCHQD2	G-box	TACGTG	light response element
Nitab4.5_0003978g0050	NtTCHQD2	ABRE	ACGTG	abscisic acid responsiveness
Nitab4.5_0003978g0050	NtTCHQD2	ATCT-motif	AATCTAATCC	light response element
Nitab4.5_0003978g0050	NtTCHQD2	GT1-motif	GGTTAA	light response element
Nitab4.5_0003978g0050	NtTCHQD2	3-AF1 binding site	TAAGAGAGGAA	light response element
Nitab4.5_0003978g0050	NtTCHQD2	TCA-element	CCATCTTTTT	salicylic acid responsiveness
Nitab4.5_0003978g0050	NtTCHQD2	WUN-motif	AAATTTCCT	wound-responsive element
Nitab4.5_0003978g0050	NtTCHQD2	TCT-motif	TCTTAC	light response element
Nitab4.5_0003978g0050	NtTCHQD2	TC-rich repeats	ATTCTCTAAC	defense and stress responsiveness
Nitab4.5_0003978g0050	NtTCHQD2	TATC-box	TATCCCA	gibberellin-responsiveness
Nitab4.5_0003978g0050	NtTCHQD2	ABRE	CACGTG	abscisic acid responsiveness
Nitab4.5_0003978g0050	NtTCHQD2	G-Box	CACGTG	light response element
Nitab4.5_0003978g0050	NtTCHQD2	G-box	CACGTG	light response element
Nitab4.5_0003978g0050	NtTCHQD2	ABRE	ACGTG	abscisic acid responsiveness
Nitab4.5_0003978g0050	NtTCHQD2	MBS	CAACTG	MYB binding site
Nitab4.5_0003978g0050	NtTCHQD2	TGACG-motif	TGACG	MeJA-responsiveness
Nitab4.5_0003978g0050	NtTCHQD2	CGTCA-motif	CGTCA	MeJA-responsiveness
Nitab4.5_0004176g0020	NtGSTZ1	ABRE	ACGTG	abscisic acid responsiveness
Nitab4.5_0004176g0020	NtGSTZ1	G-Box	CACGTT	light response element
Nitab4.5_0004176g0020	NtGSTZ1	G-box	TAAACGTG	light response element
Nitab4.5_0004176g0020	NtGSTZ1	CAT-box	GCCACT	meristem expression
Nitab4.5_0004176g0020	NtGSTZ1	GARE-motif	TCTGTTG	gibberellin-responsive element
Nitab4.5_0004176g0020	NtGSTZ1	MRE	AACCTAA	MYB binding site
Nitab4.5_0004176g0020	NtGSTZ1	TGACG-motif	TGACG	MeJA-responsiveness
Nitab4.5_0004176g0020	NtGSTZ1	CGTCA-motif	CGTCA	MeJA-responsiveness
Nitab4.5_0004176g0020	NtGSTZ1	CAT-box	GCCACT	meristem expression
Nitab4.5_0005372g0090	NtGSTZ2	TGA-element	AACGAC	auxin-responsive element
Nitab4.5_0005372g0090	NtGSTZ2	ARE	AAACCA	anaerobic induction
Nitab4.5_0005372g0090	NtGSTZ2	O2-site	GATGATGTGG	zein metabolism regulation
Nitab4.5_0005372g0090	NtGSTZ2	G-Box	TCCACATGGCA	light response element
Nitab4.5_0005372g0090	NtGSTZ2	G-box	CACGAC	light response element
Nitab4.5_0005372g0090	NtGSTZ2	LTR	CCGAAA	low-temperature responsiveness
Nitab4.5_0005372g0090	NtGSTZ2	chs-CMA1a	TTACTTAA	light response element
Nitab4.5_0005372g0090	NtGSTZ2	Box 4	ATTAAT	light response element
Nitab4.5_0005372g0090	NtGSTZ2	ARE	AAACCA	anaerobic induction
Nitab4.5_0005372g0090	NtGSTZ2	P-box	CCTTTTG	gibberellin-responsive element
Nitab4.5_0005372g0090	NtGSTZ2	G-Box	CACGTT	light response element
Nitab4.5_0005372g0090	NtGSTZ2	ABRE	ACGTG	abscisic acid responsiveness
Nitab4.5_0005372g0090	NtGSTZ2	MBS	CAACTG	MYB binding site
Nitab4.5_0005372g0090	NtGSTZ2	AE-box	AGAAACAA	light response element
Nitab4.5_0005372g0090	NtGSTZ2	ABRE	TACGTGTC	abscisic acid responsiveness
Nitab4.5_0005372g0090	NtGSTZ2	ABRE	ACGTG	abscisic acid responsiveness
Nitab4.5_0005372g0090	NtGSTZ2	G-box	TACGTG	light response element
Nitab4.5_0005372g0090	NtGSTZ2	Box 4	ATTAAT	light response element
Nitab4.5_0005372g0090	NtGSTZ2	G-box	TACGTG	light response element
Nitab4.5_0005372g0090	NtGSTZ2	ABRE	ACGTG	abscisic acid responsiveness
Nitab4.5_0005372g0090	NtGSTZ2	TCT-motif	TCTTAC	light response element
Nitab4.5_0005372g0090	NtGSTZ2	chs-CMA1a	TTACTTAA	light response element
Nitab4.5_0005372g0090	NtGSTZ2	TCA-element	CCATCTTTTT	salicylic acid responsiveness
Nitab4.5_0006988g0040	NtGSTU31	ARE	AAACCA	anaerobic induction
Nitab4.5_0006988g0040	NtGSTU31	CAT-box	GCCACT	meristem expression
Nitab4.5_0006988g0040	NtGSTU31	MRE	AACCTAA	MYB binding site
Nitab4.5_0006988g0040	NtGSTU31	Box 4	ATTAAT	light response element
Nitab4.5_0006988g0040	NtGSTU31	Box 4	ATTAAT	light response element
Nitab4.5_0006988g0040	NtGSTU31	ABRE	CGCACGTGTC	abscisic acid responsiveness
Nitab4.5_0006988g0040	NtGSTU31	Box 4	ATTAAT	light response element
Nitab4.5_0006988g0040	NtGSTU31	AT1-motif	AATTATTTTTTATT	light response element
Nitab4.5_0006988g0040	NtGSTU31	chs-CMA1a	TTACTTAA	light response element
Nitab4.5_0006988g0040	NtGSTU31	G-Box	CACGTGAAA	light response element
Nitab4.5_0006988g0040	NtGSTU31	ABRE	CACGTG	abscisic acid responsiveness
Nitab4.5_0006988g0040	NtGSTU31	G-Box	CACGTG	light response element
Nitab4.5_0006988g0040	NtGSTU31	G-box	CACGTG	light response element
Nitab4.5_0006988g0040	NtGSTU31	ABRE	ACGTG	abscisic acid responsiveness
Nitab4.5_0006988g0040	NtGSTU31	TCA-element	CCATCTTTTT	salicylic acid responsiveness
Nitab4.5_0006988g0040	NtGSTU31	GATA-motif	AAGGATAAGG	light response element
Nitab4.5_0006988g0040	NtGSTU31	LAMP-element	CCTTATCCA	light response element
Nitab4.5_0006988g0040	NtGSTU31	I-box	GGATAAGGTG	light response element
Nitab4.5_0006988g0040	NtGSTU31	ARE	AAACCA	anaerobic induction
