# Supplementary material for: Genome-wide identification and characterization of Glutathione S-Transferases (GSTs) and their expression profile under abiotic stresses in tobacco (Nicotiana tabacum L.)
Source: BMC Genomics. 2023 Jun 21;24:341. doi: 10.1186/s12864-023-09450-x (PMC10283275; doi:10.1186/s12864-023-09450-x)
Supplement: Supplementary file 5 — Additional file 5: Table S5. Primer sequences of six selected genes used in real-time qPCR analysis. [file 12864_2023_9450_MOESM5_ESM.xlsx]

## Sheet: Sheet1
Table S5 Primer sequences of six selected genes used in real-time qPCR analysis for expression verification
Accession	Primer sequence	Reverse primer
Actin	GTGTTATGGTCGGAATGGG	TGGAACGCTAAATGTCTCAAA
NtDHAR3	AGGATGCTAGTGACGGTACTGA	GCCAAGAGCCACCTCAAGATG
NtGSTF4	CCCTGTTATGTCACCTGCTGTA	TGGGTAATGGCTCTTGACTCAG
NtGSTL1	CTACTTCCCAACCTCGTCTC	CAGAGAGGGTACTTTTTCCTTGT
NtGSTT2	TGGTTCAGTTGGCTATGTGCTT	CCAGTCACGATCCTTCTCATCA
NtGSTU40	TGGACATAGTGGGAGCCCTT	TTGCCATTGTGCAACAACACT
NtGSTZ1	CCGACATTGGTGGATGGAGATG	TGAAGATCCTGAGGCAACAACG
